# Supplementary material for: Constraints to gene flow increase the risk of genome erosion in the Ngorongoro Crater lion population
Source: Commun Biol. 2025 Apr 21;8:640. doi: 10.1038/s42003-025-07986-0 (PMC12012037; doi:10.1038/s42003-025-07986-0)
Supplement: Supplementary file 4 — Supplementary Data 1-8 [file 42003_2025_7986_MOESM4_ESM.xlsx]

## Sheet: Data S1
Supplementary Data 1. Sample metadata including newly-sequenced and public data.
ID	Library ID	Population	Population - grouping	Area_Sampled	Natal area	Clustering	Sampling year	X	Y	Sex	Depth of coverage -q30 -Q 30	Analysis	ENA Accession ID	ENA Project ID	ENA Sample alias	Reference
Ndutu_01	Pl_LPN043b	Ndutu	Serengeti	Ndutu (South Serengeti)	Ndutu	Serengeti	2012-10-23	3° 0'56.88"S	34°59'48.44"E	M	20	Diverstiy, genetic load	ERS21094977	PRJEB80542	Lion01	this study
Cra_01	Pl_LPN257b	Crater	Crater	Crater	Crater	Crater	2014-08-05	3° 8'32.78"S	35°32'56.15"E	M	21	Demography, diverstiy, genetic load	ERS21094978	PRJEB80542	Lion02	this study
Cra_02	Pl_LPN273	Crater	Crater	Crater	Crater	Crater	2014-11-24	3°12'44.46"S	35°31'47.49"E	M	21	Demography, diverstiy, genetic load	ERS21094979	PRJEB80542	Lion03	this study
Cra_03	Pl_LPN285	Crater	Crater	Crater	Crater	Crater	2014-12-28	3°13'41.20"S	35°33'6.62"E	F	19	Demography, diverstiy, genetic load	ERS21094980	PRJEB80542	Lion04	this study
Cra_04	Pl_LPN288	Crater	Crater	Crater	Crater	Crater	2014-12-28	3°13'39.87"S	35°33'19.56"E	F	16	Demography, diverstiy, genetic load	ERS21094981	PRJEB80542	Lion05	this study
Cra_05	Pl_LPN293	Crater	Crater	Crater	Unknown	Crater	2015-01-07	3° 9'13.49"S	35°37'0.30"E	M	21	Demography, diverstiy, genetic load	ERS21094982	PRJEB80542	Lion06	this study
Cra_06	Pl_LPN294	Crater	Crater	Crater	Crater	Crater	2015-01-07	3° 9'23.05"S	35°36'13.39"E	F	20	Demography, diverstiy, genetic load	ERS21094983	PRJEB80542	Lion07	this study
En_01	Pl_LPN299	Endulen	Serengeti	NCA-wide (Ngorongoro Conservation Area) - West of Crater	Ndutu	Serengeti	2015-03-08	3°14'4.97"S	35°14'43.33"E	M	23	Demography, diverstiy, genetic load	ERS21094984	PRJEB80542	Lion08	this study
Cra_07	Pl_LPN331a	Crater	Crater	Crater	Unknown	Crater	2015-07-11	3°14'5.56"S	35°31'16.29"E	M	14	Demography, diverstiy, genetic load	ERS21094985	PRJEB80542	Lion09	this study
Cra_08	Pl_LPN362	Crater	Crater	Crater	Crater	Crater	2015-10-13	3° 8'41.15"S	35°33'5.01"E	F	17	Demography, diverstiy, genetic load	ERS21094986	PRJEB80542	Lion10	this study
Ndutu_02	Pl_LPN366	Ndutu	Serengeti	Ndutu (South Serengeti)	Ndutu	Serengeti	2015-10-16	2°59'30.87"S	34°54'27.75"E	F	19	Demography, diverstiy, genetic load	ERS21094987	PRJEB80542	Lion11	this study
Cra_09	Pl_LPN372	Crater	Crater	Crater	Crater	Crater	2015-10-23	3° 9'9.97"S	35°32'17.40"E	F	16	Demography, diverstiy, genetic load	ERS21094988	PRJEB80542	Lion12	this study
Cra_10	Pl_LPN373	Crater	Crater	Crater	Crater	Crater	2015-10-23	3° 9'9.97"S	35°32'17.40"E	F	20	Demography, diverstiy, genetic load	ERS21094989	PRJEB80542	Lion13	this study
Sel_01	PlF088	Selous	Selous	South-East Tanzania	NA	Selous	2015	7°40'28.76"S	38° 8'43.79"E	F	21	Diverstiy, genetic load	ERS21094990	PRJEB80542	Lion14	this study
Sel_02	PlF125	Selous	Selous	South-East Tanzania	NA	Selous	2015	7°40'28.76"S	38° 8'43.79"E	F	22	Demography, diverstiy, genetic load	ERS21094991	PRJEB80542	Lion15	this study
Tan_01	Pleo_Tanzania1	Tanzania	Serengeti	NA	NA	Serengeti	NA	NA	NA		5	Diverstiy, genetic load	SRR11286168	PRJNA611920	Pleo_Tanzania1	de Manuel et al. 2020
Tan_02	Pleo_Tanzania2	Tanzania	Serengeti	NA	NA	Serengeti	NA	NA	NA		5	Diverstiy, genetic load	SRR11286167	PRJNA611920	Pleo_Tanzania2	de Manuel et al. 2020
Bot_01	Pleo_Botswana1	Botswana	Botswana	NA	NA	Botswana	NA	NA	NA		6	Diverstiy, genetic load	SRR11286182	PRJNA611920	Pleo_Botswana1	de Manuel et al. 2020
Bot_02	Pleo_Botswana2	Botswana	Botswana	NA	NA	Botswana	NA	NA	NA		6	Diverstiy, genetic load	SRR11286181	PRJNA611920	Pleo_Botswana2	de Manuel et al. 2020
SA	SnowGirl	South Africa	South Africa	NA	NA	South Africa	NA	NA	NA		23	Demography, diverstiy, genetic load	SRR836370	PRJNA182708	WhiteLion	Cho et al. 2013; de Manuel et al. 2020
Cat	NA	NA	NA	NA	NA	NA	NA	NA	NA		6	Genetic load (Ancestral genome)	SRR1179888 - SRR1179903	PRJNA16726	65298	Cho et al. 2013
Cheetah	NA	NA	NA	NA	NA	NA	NA	NA	NA		12	Genetic load (Ancestral genome)	SRR22273180	PRJNA854353	Ajub_Pintada_27869175	Cho et al. 2013
Tiger	NA	NA	NA	NA	NA	NA	NA	NA	NA		13	Genetic load (Ancestral genome)	SRR13242485	PRJNA684344	Pti1	Cho et al. 2013

## Sheet: Data S2
Supplementary Data 2. Ne Estimates using GONE for 10 replicates.
Gen	years	Run1	Run2	Run3	Run4	Run5	Run6	Run7	Run8	Run9	Run10
1	5	2.50181	2.50035	2.50732	2.50219	2.50045	2.51021	2.50296	2.50072	2.50373	2.50199
2	10	2.50181	2.50035	2.50732	2.50219	2.50045	2.51021	2.50296	2.50072	2.50373	2.50199
3	15	2.50181	2.50035	2.50732	2.50219	2.50045	2.51021	2.50296	2.50072	2.50373	2.50199
4	20	2.50181	2.50035	2.50732	2.50219	2.50045	2.51021	2.50296	2.50072	2.50373	2.50199
5	25	2.50233	2.50046	2.50759	2.50269	2.50065	2.5104	2.53773	2.50078	2.50389	2.50221
6	30	2.50272	2.50108	2.50786	2.50277	2.50091	2.51059	2.53798	2.50108	2.50439	2.50258
7	35	3.3828	2.50119	7.21547	4.6533	9.11274	4.8613	5.15777	4.44248	10.9815	5.8714
8	40	3.3828	2.50119	13.2368	6.46563	9.11274	13.1393	5.15776	5.99986	15.335	5.8714
9	45	3.38265	2.50113	13.2379	6.46629	9.11319	13.1392	6.50392	6.0014	15.3352	5.87163
10	50	3.3835	2.50191	13.2443	6.46707	9.11621	13.1406	6.50406	6.00237	15.3364	5.87162
11	55	4.25123	2.50384	16.5581	6.50292	8.98937	15.3622	8.26061	5.97129	15.0899	5.90679
12	60	4.25128	2.50407	16.3105	6.5517	8.91722	15.3659	8.30188	6.10428	15.0839	5.8909
13	65	4.25128	2.50517	16.2289	6.56326	8.91096	15.3593	8.39894	6.10428	15.0916	7.37849
14	70	85.3996	12.1068	258.788	34.7848	171.073	181.94	149.967	73.2438	317.241	49.2476
15	75	3924.2	1436.12	4484.79	1563.41	2171.17	3453.48	1866.66	3638.72	6253.17	3481.77
16	80	5065.44	2691.95	7756.37	3537.09	7463.31	4937.29	5901.68	4370.23	8787.29	4454.24
17	85	5072.95	3190.36	7846.02	5138.85	13236.9	4976.45	5924.47	4366.34	8795.62	4399.1
18	90	5024.87	3237.97	7860.14	5041.1	13517.9	5304.16	6187.63	4394.14	8978.08	4561.84
19	95	4830.08	3291.08	8639.57	4913.39	13951.4	4964.89	6300.47	4501.28	9185.13	5018.83
20	100	4832.9	3240.76	8789.35	4970.48	13626.5	4825.97	6238.41	4536.6	9188.96	5446.1
21	105	4776.16	3277.68	8784.67	5044.95	13892	4820.71	6209.03	4520.12	9170.85	5562.45
22	110	4841.76	3219.24	9143.2	5106.49	14044.7	4741.31	6302.27	4706.98	9397.65	5610.59
23	115	5111.02	3245.74	9033.73	5201.15	13945.1	4794.76	6328.25	5014.78	9327.98	5663.53
24	120	5333.99	3352.37	8873.63	5291.86	14187.5	5061.9	6511.77	5122.56	9553.83	5442.55
25	125	5432.97	3367.05	8829.35	5335.81	14108.4	5144.01	6527.5	5152.59	9709.92	5460.86
26	130	5556.98	3443.85	8782.72	5383.23	13953	5340.5	6510.43	5158.86	9669.66	5407.81
27	135	5501.82	3450.15	8787.31	5530.58	14012.3	5578.64	6708.87	5269.63	9878.99	5532.91
28	140	5565.01	3496.61	8918.51	5660.03	14050.8	5755.55	6666.45	5313.16	10034.9	5774.91
29	145	5682.34	3531.73	8816.16	5742.68	13985.2	5752.34	6730.35	5520.22	10011.8	5731.52
30	150	5733.69	3503.25	8611.23	5947.05	13845.1	5904.51	6684.36	5584.78	9974.84	5696.91
31	155	5802.02	3583.75	8714.16	5984.3	14182.8	5955.03	6928.75	5663.73	10178	5705.86
32	160	6174.57	3700.4	8814.67	6110.31	14513.2	5916.88	7013.04	5663.87	10562.2	5759.39
33	165	6321.72	3825.68	8994.24	6176.69	14996.8	6137.62	6983.1	5591.65	10703.1	5841.64
34	170	6351.46	3873.26	9278.98	6262.57	15145.7	6305.72	7035.6	5623.96	10934.6	5937.49
35	175	6366.25	4030.09	9618.32	6344.14	15233.9	6545.29	6953.47	5657.99	11042.1	6056.03
36	180	6368.92	3960.81	9706.59	6416.65	15402.9	6681.15	7071.24	5729.35	11083.4	6038.72
37	185	6394.65	3931.63	9741.97	6501.42	15522.2	6773.19	7053.11	5786.34	11162.5	6042.93
38	190	6419.26	3906.18	9748.62	6579.97	15691.1	6851.89	7034.18	5804.2	11344.5	5911.31
39	195	6363.3	3881.89	9719.06	6617.64	16145.3	6953.56	7102.16	5823.89	11390.9	5962.2
40	200	6358.36	3867.25	9718.66	6756.73	16385.2	7027.44	7313.97	5839.5	11264.1	6211.63
41	205	6347.89	3892.46	9791.55	6853.7	16429.4	7209.05	7464.6	5870.64	11098	6374.12
42	210	6415.59	3909.11	9809.52	6747.39	16521.6	7193.66	7581.19	6042.79	11176.6	6574.65
43	215	6254.9	3898.24	9967.5	6770.14	16670.7	7302.01	7516.89	6077.97	11095.6	6729.74
44	220	6195.69	3894.12	10060.4	6683.52	17001.3	7412.3	7453.38	6060.71	10911.1	6670.97
45	225	6175.89	3913.2	10340.4	6660.36	17255.1	7531.82	7346.48	6145.51	11083.9	6601.82
46	230	6111.78	3948.48	10440.9	6727.42	17325.5	7579.94	7144.91	6272.77	11365.8	6629.36
47	235	6101.62	4013.92	10421.6	6831.15	17384	7675.1	7068.27	6294.56	11556.4	6497.31
48	240	6218.27	4059.04	10522.8	6951.01	17497.5	7697.75	7165.83	6375.92	11374	6545.9
49	245	6325.35	4035.15	10801.4	6988.43	17420.7	7702.5	7281.25	6444.59	11302.1	6550.92
50	250	6450.79	4033.25	10995.8	6904.93	17724.4	7952.44	7272.19	6398.22	11107.6	6644.42
51	255	6518.53	4055.62	11183.1	6869.22	17755.6	8137.44	7320.09	6379.65	11144.4	6690.42
52	260	6528.06	4069.05	11320.4	6727.9	17738.6	8175.71	7395.73	6258.88	11232.7	6644.29
53	265	6560.64	4138.36	11556.2	6559.81	17665.3	8132.95	7389.7	6281.17	11601.5	6564.48
54	270	6578.96	4109.8	11843.7	6400.54	17521.9	8101.05	7543.06	6375.55	11722.3	6550.42
55	275	6702.94	4119.43	12029.3	6374.1	17260.5	8056.07	7587.21	6544.24	11791	6569.94
56	280	6801.26	4159.03	12293.4	6423.12	17449.2	8213.06	7536.57	6680.38	11800	6719.52
57	285	6847.16	4115.31	12614.9	6409.81	17498.6	8301.87	7397.34	6633.7	11872	6831.97
58	290	6843.18	4118.4	12547.1	6488.58	17500.9	8420.64	7441.5	6669.72	11875.9	6935.33
59	295	6844.52	4176.86	12571.5	6542.77	17363.9	8491.47	7695.62	6654.36	11970.1	6923.11
60	300	6798.24	4182.43	12251.7	6562.69	17344.7	8529.02	8224.25	6515.63	12144.9	6960.78
61	305	6737.77	4225.35	12089.9	6607.3	17439.9	8473.09	8411.7	6545.78	12195.2	6989.77
62	310	6683.7	4322.93	11846.4	6584.27	17448.8	8514.2	8362.89	6518.9	12307.6	6884.06
63	315	6644.4	4377.36	11877.1	6544.43	17867	8482.53	8440.26	6398.4	12227.9	6837.53
64	320	6641.96	4431.15	12076.7	6382.75	18347.8	8362.64	8650.34	6455.96	12166.9	6732.47
65	325	6721.4	4487.74	12049.6	6373.59	18389.4	8328.8	8513.54	6625.48	12060.6	6763.05
66	330	6766.29	4516.99	12094.3	6398.54	18407.9	8249.69	8388.36	6688.77	12146.6	6761.91
67	335	6736.48	4505.14	12079.6	6480.27	18557.9	8196.39	8378	6681.16	12026.9	6789.16
68	340	6681.57	4522.81	11968.5	6502.86	18658.8	8178.91	8399.84	6626.8	11873.8	6936.55
69	345	6653.29	4456.01	12088.4	6630.92	18606	8192.73	8516.32	6561.16	11702.9	7029.78
70	350	6625.32	4410.92	12137.8	6865.23	18392.6	8300.04	8597.01	6522.12	11444.5	7079.18
71	355	6802.1	4445.61	12512.7	7034.27	18123.2	8096.39	8673.15	6502.42	11647.8	7236.77
72	360	7147.86	4464.43	13009.5	7024.91	18055.3	8005.59	8695.56	6548.31	11817.4	7381.18
73	365	7261.01	4479.02	13037.6	6992.77	18337.8	7967.52	8752.59	6623.11	11820.4	7630.25
74	370	7175.93	4461.31	12957.1	6985.47	18646.4	7921.48	8934.2	6717.35	12058.4	7755.12
75	375	7254.29	4510.47	13284.3	7071.51	18977.7	8080.94	8867.83	6670.13	12139.1	7921.87
76	380	7282.05	4445.47	13234.8	7138.35	19335.1	8157.14	8807.67	6640.19	12278	7802.74
77	385	7369.6	4481.01	13232.3	7005.23	19064.9	8215.55	8834.25	6659.88	12238.3	7687.78
78	390	7397.88	4550.1	13416.2	7031.32	18471.8	8336.31	8919.58	6810.55	12206	7595.37
79	395	7472.65	4612.42	13384.6	7075.34	18514.2	8465.7	9047.72	7007.67	12375.1	7545.01
80	400	7476.14	4617.56	13505.9	7104.13	18632.1	8340.68	9297.39	7052.29	12508.2	7592.54
81	405	7414.84	4677.29	13597.3	7226.44	18508.6	8229.64	9329.4	7013.61	12604.6	7676.39
82	410	7467.02	4634.92	13777.8	7299.79	18801	8127.38	9261.23	6921.07	12642.7	7866.53
83	415	7639.86	4669.81	13850	7387.5	19092.8	7953.37	9260.8	6707.97	12616.7	7958.17
84	420	7849.96	4636.38	13901.9	7504.83	18993.2	8130	9145.78	6669.68	12540.4	8050.21
85	425	7924.24	4561.5	14072.8	7629.91	18880.1	8213.93	9055.67	6724.63	12327.8	8149.82
86	430	7935.06	4484.55	14207.6	7720.79	19035.7	8303.19	9007.51	6711.14	12172.4	8186.52
87	435	7884.56	4489.05	14055.3	7703.22	19187.7	8259.37	8949.12	6656.43	12242.2	8130.97
88	440	7859.45	4480.8	14124.4	7651.48	19778.4	8343.88	9025.85	6718.39	12127.9	8115.11
89	445	7819.42	4563.69	14044	7589.21	19810.3	8376.34	9007.44	6754.09	12242.8	8212.7
90	450	7691.54	4697.38	14281.5	7500.51	19735.3	8461.34	8984.72	6838.36	12467.7	8187.53
91	455	7582.33	4735.52	14555.1	7465.16	19681	8734.39	8986.09	7032.14	13040.1	8264.99
92	460	7580	4818.49	14786.3	7420.86	19690.4	8860.02	9181.96	7160.63	13155.7	8393.54
93	465	7578.01	4831.96	14737.6	7549.16	19707.9	8747.61	9164.01	7296.8	13140.9	8260.41
94	470	7539.59	4851.5	14776.5	7566.61	19740.8	8766.17	9276.72	7366.04	13136.3	8289.45
95	475	7464.79	4898.22	14829.5	7511.91	19589.6	8736.57	9290.58	7144.34	12869.6	8211.15
96	480	7408.03	4924.02	14931.6	7621.41	19792.7	8782.06	9212.55	7010.97	12742.5	8115.2
97	485	7357.51	4963.41	15000.6	7836.06	19772.7	8809.76	9413.41	6960.1	12630.1	7979.27
98	490	7581.28	5054.21	14978.3	8046.27	19669.6	9042.01	9365.06	7004.59	12640.2	7925.3
99	495	7593.86	4979.07	14927	8212.06	19959.8	9131.67	9353.08	7130.73	12704.2	7886.68
100	500	7647.24	4954.06	14784.5	8246.85	19640.6	9061.75	9518.27	7220	12786.6	7838.5
101	505	7826.03	4922.89	14706.6	8299.05	19336.6	9128.44	9619.32	7334.46	12782.9	7643.77
102	510	7989.81	4898.82	14641.9	8457.63	19086	9091	9595.91	7379.88	13016.5	7592.49
103	515	8105.68	4836.77	14701.1	8620.2	19173.6	9182.19	9587	7399.09	13246.6	7518.27
104	520	8287.65	4804.5	15061	8566.31	19495.3	9093.88	9754.83	7473	13384	7587.26
105	525	8446.86	4803.05	15272.6	8522.69	19904.5	9087.45	9875.41	7448.47	13458.5	7628.82
106	530	8427.98	4823.6	15523.3	8523.42	20215.1	9153.94	10063.5	7395.7	13515.5	7637.24
107	535	8340.39	4833.58	15790.2	8409.03	20158.3	9216.39	10295.3	7339.18	13706.4	7729.67
108	540	8277.49	4914.49	15911.3	8429.79	20389.1	9160.67	10405.7	7183.2	13715.2	7903.63
109	545	8169.56	5049.94	15865.6	8595.97	20754.6	9147.4	10284.8	7178.29	13996.3	7905.95
110	550	8085.96	5110.75	15583	8831.23	20932.3	9188.89	10364.8	7290.75	14195.5	8073.54
111	555	7955.72	5134.4	15016.8	8818.59	20743.2	9223.41	10591.7	7295.14	14322.9	8225.05
112	560	7925.39	5110.35	14721.3	8930.36	20465.7	9404.64	10780	7364.87	14340.8	8353.55
113	565	7831.92	5191.35	14572.8	8989.42	20184.6	9540.55	11280.8	7443.59	14368.9	8478.27
114	570	7787.97	5195.68	14476.1	8927.09	20425.2	9562.39	11624.5	7468.62	14171.5	8546.94
115	575	7833.35	5181.32	14266.2	8795.66	20542.3	9535.95	11781	7650.86	14028.4	8639.08
116	580	7966.66	5124.1	14234.5	8701.44	20494.1	9534.48	11829.8	7887.14	14189.9	8891.91
117	585	8092.54	5137.04	14310.3	8746.48	20559.4	9587.42	11880	8123.01	14038.3	9124.82
118	590	8210.97	5069.85	14416.8	8861.48	20788.7	9603.11	11822	8196.09	14069.7	9315.93
119	595	8320.33	5079.82	14260.6	8906.67	21173.9	9598.61	11829.8	8215.89	14085.9	9428.12
120	600	8367.66	5069.5	14089.1	8992.17	21886.6	9582.91	11781.4	8304.94	14041.3	9500.79
121	605	8492.55	5154.21	14003.1	9025.02	22386.7	9643.17	11716	8491.07	14292.3	9617.18
122	610	8542.68	5254.71	13936.1	9043.27	22615.3	9869.71	11711.9	8523.38	14434.1	9666.1
123	615	8851.31	5309.85	14220.5	9119.72	22844.1	9968.22	11680.7	8497.51	14588.9	9603.81
124	620	9043.16	5393.04	14394.9	9382.3	23010.4	10075.9	11842.1	8603.48	14743.6	9609
125	625	9210.51	5468.93	14578.9	9490.62	23026.6	10341.6	12035.7	8669.4	14783.8	9618.32
126	630	9337.13	5467.44	14717.7	9530.53	22880.6	10479.7	12145.3	8801.43	14952.2	9701.12
127	635	9445.93	5490.47	14691.5	9512.28	22954.1	10627	12240.9	8957.3	15010.5	9713
128	640	9506.87	5510.77	14858.9	9618.12	22717.3	10524.5	12337.6	8917.78	15188.8	9883.94
129	645	9733.75	5573.82	14686.5	9594.57	22430.3	10384.5	12372.3	8862.86	15163.5	9962.66
130	650	9708.92	5582.38	14608.9	9574.04	22284.9	10310.5	12560.5	8944.82	15310.3	9947.75
131	655	9778.38	5605.23	14676.1	9557.22	22116.5	10239.9	12660.7	8940.65	15322.2	10002.8
132	660	9822.43	5634.72	14797.2	9504.48	21674.9	10259.2	12644.7	8912.16	15390.4	9985.16
133	665	9806.99	5640.35	14795.9	9416.85	21560.8	10276.6	12632.3	8977.35	15435.2	9971.11
134	670	9764.53	5596.41	14980.2	9347.95	21654.7	10275.9	12502.2	9089.95	15625.3	10000.5
135	675	9737.04	5626.98	15071.3	9242.06	21979.7	10369.4	12391.1	9101.51	15785.9	10022.3
136	680	9771.87	5603.55	15363.2	9143.22	22039.9	10351.4	12351.6	9095.76	15974.1	10019.1
137	685	9745.87	5684.19	15462.2	9120.87	22234.9	10358.5	12302.2	9058.42	16116.1	9968.46
138	690	9683.08	5712.01	15502.4	9046.63	22547	10368.6	12534.2	9058.65	16257	9825.43
139	695	9771.78	5781.14	15757.3	8939.76	22467.3	10382.3	12503.4	8978.36	16449.4	9655.69
140	700	9856.4	5803.58	16064.7	8941.13	22480.5	10385.8	12479.8	8909.3	16445.6	9727.41
141	705	9969.56	5825.47	16430.8	8991.79	22629.4	10398.7	12363.1	8860.83	16383.2	9607.5
142	710	9988.43	5949.43	16560.1	8996.55	22849.4	10463.4	12267.6	8872.55	15959	9696.84
143	715	9941.83	5989.36	16892	8838.51	23033.7	10429.4	12382	9071.64	15816.5	9653.29
144	720	9956.3	6111.96	16932.4	8770.98	23156.9	10405.7	12446.4	9229.13	15667.7	9637.9
145	725	9834.28	6211.15	16811.8	8870.5	23296.1	10405.9	12532.9	9341.87	15576.7	9645.95
146	730	9772.07	6230.79	16842.2	8943.75	23359.5	10383.8	12592.1	9467.88	15898	9611.43
147	735	9626.04	6283.37	16849.2	8953.5	23281.3	10324.3	12618.1	9444.21	15966.4	9519.03
148	740	9514.03	6272.67	16866	9020.78	23302.5	10300.1	12525.9	9497.66	16105.3	9467.78
149	745	9450.55	6260.06	16925	9123.89	23164.5	10210	12406.1	9555.62	16032.9	9461.19
150	750	9434.8	6222.96	16960.6	9427.27	23830.7	10133.2	12327.7	9599.18	16097.1	9450.34
151	755	9406.29	6200.9	16922.7	9829.3	23959.3	10098.8	12260	9620.15	16205.3	9426.74
152	760	9380.3	6161.47	16825.5	9969.31	24297.2	10105	12283.6	9531.38	16090.5	9398.25
153	765	9292.59	6097.12	16944.7	10097.1	24407.5	10148.6	12306	9471.19	16149.5	9290.01
154	770	9151.43	6063.67	17052.9	10171.7	24699.3	10231	12429.3	9451.12	16011.5	9117.54
155	775	9187.04	6040.29	17130.4	10250.6	25010.7	10312.2	12468.5	9418.93	16096	9085.49
156	780	9194.04	6057.1	17184	10283.6	24728.8	10242.4	12597.5	9325.57	16138.4	8956.92
157	785	9165.79	6062.53	17180.9	10322.9	24628.1	10192.1	12819.8	9288.26	16177.9	8993.43
158	790	9259.56	6013.3	17306.8	10215.5	24525.1	10198.4	12963.4	9291.27	16012.3	8920.37
159	795	9372.18	6019.66	17180.2	10223.2	24596.4	10168.7	12881.4	9277.17	16013.6	8729.21
160	800	9481.15	6018.59	17110.4	10157.9	24631.7	10172.8	12823.4	9145.16	16055.2	8688.31
161	805	9498.86	5971.49	16954	10069	24931.5	10093.8	12723.2	9036.85	16062.7	8765.86
162	810	9514.96	5962.01	17028.2	9891.61	25143.3	10143.6	12594.5	8982.71	16136.9	8881.96
163	815	9549.4	5954.75	17108.4	9698.75	25129.2	10218.8	12553.5	8991.22	16155.8	8951.12
164	820	9469.87	5923.99	17242.7	9535.78	25108.3	10231.3	12650.8	8982.65	16127.5	8995.46
165	825	9410.37	5920.84	17302	9523.93	25035.2	10220.3	12569.6	8983.69	16176.3	9028.73
166	830	9324.81	5878.12	17249.4	9513.75	25104.2	10152.3	12780.8	8882.91	16103.9	9031.51
167	835	9256.38	5870.95	17389	9504.97	25157.7	10104.5	12833	8896.13	16129.5	8962.3
168	840	9137.95	5904.08	17445.1	9498.86	24977.6	9942.92	12993.7	8867.07	16306	8846.01
169	845	8997.27	5916.03	17408.9	9431.21	24783.4	9720.23	13036	8801.71	16365.9	8823.29
170	850	8990.71	5901.74	17357.3	9457.97	24793.1	9600.71	13098.7	8663.05	16350.6	8831.93
171	855	9024.53	5853.96	17355.6	9538.64	24961.4	9558.39	13088.7	8687.79	16328.7	8854.18
172	860	9031.26	5816.83	17289.6	9562.27	24789.5	9514.1	13045.7	8684	16204.4	8983
173	865	9060.51	5779.86	17240.7	9600.27	24878	9424.21	12955.8	8681.53	16181	9100.23
174	870	9022.71	5694.79	17172.8	9637.83	24790.3	9389.55	12821.1	8659.63	16233.6	9138.63
175	875	8945.75	5687.85	17088.6	9622.04	24669.8	9312.31	12786.5	8652.96	16325.2	9213.92
176	880	9017.33	5710.5	16975.4	9573.95	24642.8	9287.35	12770.5	8676.85	16345.6	9271.07
177	885	9069.4	5687.15	16937.7	9531.85	24655.3	9276.8	12591.4	8703.43	16311.5	9333.36
178	890	9191.45	5757.39	16930.9	9421.74	24525.8	9291.2	12473.4	8674.69	16190.6	9315.21
179	895	9311.56	5805.44	16912.7	9313.6	24543.4	9262.62	12387.5	8708.75	15708.5	9336.1
180	900	9430.98	5828.61	16935.1	9252.58	24464	9214.96	12207.5	8752.05	15455.8	9437.32
181	905	9603.81	5860.6	17005.4	9267.36	24460	9213.96	12334.6	8785.46	15359.1	9474.1
182	910	9854.25	5922.23	16969.4	9362.02	24509.2	9155.55	12318	8823.4	15349.4	9523.37
183	915	9953.84	5950.48	16773.6	9377.75	24481.6	9108.56	12222.1	8978.65	15319.8	9549.76
184	920	10038.5	5954.38	16601.1	9418.69	24516.5	8954.74	12192.2	8995.98	15328.6	9639.37
185	925	9963.62	5982.51	16461.1	9503.64	24422.1	7919.03	12287.8	9031.35	15284.7	9569.26
186	930	9887.06	6008.6	16321.9	9548.02	24551.7	7906.68	12313.9	9071.64	15214.8	9548.16
187	935	9943.08	5976.42	16177.1	9580.23	24428.4	7896.03	12239.4	9103.12	15185.6	9618.56
188	940	9795.77	5937.7	16091.8	9598.85	24472.2	7881.06	12254	9150.21	15325.8	9652.21
189	945	9754.65	5957.75	16173.6	9419.68	24257.1	5936.22	12303.9	9160.27	15387.1	9680.91
190	950	9765.23	5908.37	16063.2	9308.07	23959.9	5901.38	12312.6	9150.04	15282.4	9729.54
191	955	9746.04	5877.92	16145	9247.71	23909.8	5912.18	12431.6	9194.43	15277.9	9742.89
192	960	9798.38	5865.38	16110	9178.59	24123.2	5921.19	12504.5	9401.84	15295.5	9677.85
193	965	9847.64	5810.18	16044.7	9210.97	24071.2	4452.52	12657.7	9445.75	15244.4	9696.32
194	970	9934.18	5725.22	15892.1	9206.12	24044.4	4468.12	12711.2	9376.66	15023.3	9721.08
195	975	9980.25	5683.26	15754.1	9191.86	23889.3	4469.31	12653.2	9247.29	14824.6	9784.04
196	980	9934.13	5643.55	15720.4	9215.78	23555.6	4402.24	12632	9234.97	14716.3	9781.1
197	985	9887.52	5679.64	15823.4	9080.4	23406.8	3244.1	12592.2	9208.85	14651.2	9784.48
198	990	9877.83	5689.44	15956.7	9053.47	23351.7	3199.35	12575.4	9137.32	14613.4	9768.81
199	995	9874.9	5711.04	15766.5	8914.35	23239.3	3184.14	12634.3	9192.05	14507.4	9731.53
200	1000	9753.32	5700.14	15800.3	8810.43	23111.5	3153.46	12543.5	9242.67	14455.7	9731.95
201	1005	9610.11	5699.88	15931.6	8746.14	23038	3138.83	12529.3	9342.61	14504.9	9716.24
202	1010	9628.17	5758.56	16110.3	8639.53	23028.9	3113.64	12621.5	9402.29	14636.9	9688.79
203	1015	9617.65	5853.84	16175.5	8558.35	23284.7	3083.95	12713	9455.64	14613.4	9699.75
204	1020	9546.05	5829.42	15942.5	8517.05	23631.1	3056.8	12916.7	9477.3	14662.3	9671.2
205	1025	9548.65	5850.97	15658	8481.64	23598.9	3026.7	12991.3	9389.15	14600.8	9695.09
206	1030	9596.99	5855.84	15777.1	8516.07	23529.6	3028.31	12987.9	9394.61	14435.6	9704.23
207	1035	9634.68	5848.96	15758.9	8651.04	23485.1	3046.43	12949.9	9350.29	14223.7	9630.71
208	1040	9581.79	5937.6	15767.4	8689.76	23401.4	3056.98	12944.7	9245.19	14035.2	9676.01
209	1045	9530.11	5996.66	15986.1	8664.44	23228.8	3097.27	12780.3	9275.92	13955.5	9610.79
210	1050	9371.55	6038.23	15802.4	8654.6	22946.4	3126.51	12613.2	9286.21	13984.9	9417.22
211	1055	9149.62	6048.58	15674	8652.89	22555.8	3148.06	12565.9	9353.95	13849.4	9325.05
212	1060	9084.75	6034.51	15528.2	8572.49	22094.9	3169.05	12570.9	9402.96	13728.3	9302.5
213	1065	9132.25	6042.14	15303.3	8387.47	22051	3186.06	12415.7	9412	13713	9234.92
214	1070	9149.72	6050.72	15270	8387.9	21845.8	3203.03	12462.2	9348.63	13690.3	9251.46
215	1075	9012.46	6035.4	15261.6	8520.23	21803.2	3208.65	12434.6	9332.79	13544.9	9206.12
216	1080	8955.4	6067.12	15289.1	8532.74	21758.9	3209.25	12474.9	9344.51	13402.7	9161.31
217	1085	8971.1	6073.08	15449.1	8533.02	21638.9	3212.56	12505.9	9367.77	13341.7	9029.03
218	1090	8938.89	6085.42	15536.3	8410.01	21771.1	3187.91	12436.4	9376.17	13139.1	9037.72
219	1095	8765.26	6053.46	15612.6	8368.67	21892.3	3140.83	12398.2	9333.4	12730.6	9079.37
220	1100	8698.15	5977.94	15540.2	8402.77	21941	3115.78	12319	9337.54	12782.6	9190.59
221	1105	8599.19	5954.48	15530.8	8427.89	21942.1	3107.81	12319.1	9377.67	12662.4	9265.69
222	1110	8536.97	5936.41	15143.8	8421.17	21834.3	3106.8	12130.3	9351.45	12774.6	9310.18
223	1115	8496.72	5921.2	14587.3	8467.37	21763.4	3099.2	11784.5	9481.76	12882.4	9309.78
224	1120	8413.56	5931.24	14513.9	8471.68	21569.1	3091.3	11678.4	9517.69	12967.2	9352.28
225	1125	8298.64	5954.27	14460.7	8498.88	21546.2	3109.7	11529	9515.45	13021.2	9373.47
226	1130	8243.87	5956.64	14538.4	8530.65	21479	3113.95	11527.6	9494.03	13035	9369.46
227	1135	8075.86	5988.46	14516.3	8547.87	21285.3	3114.72	11568.7	9487.3	13022.6	9392.48
228	1140	7995.58	5984.26	14486.7	8590.92	21169.4	3116.34	11607	9508.34	12995.3	9431.05
229	1145	7930.99	5991.01	14479.2	8566.07	21030.7	3128.74	11676.7	9549.34	12994.2	9448.1
230	1150	7861.07	5992.17	14430.7	8600.42	21073.4	3110.79	11700.4	9605.41	12985.4	9419.24
231	1155	7847.73	6016.72	14572.3	8643.6	21177.8	3093.3	11755	9589.17	13010.7	9502.13
232	1160	7838.38	6022.43	14683.3	8598.69	21213.1	3087.3	11734.6	9458.24	13024.3	9560.58
233	1165	7775.82	6010.07	14573	8519.42	21094.3	3071.85	11706.5	9398.23	13091.9	9549.42
234	1170	7634.74	5994.06	14812.1	8451.1	21044.4	3033.71	11650.6	9430.25	12997.3	9517.47
235	1175	7535.26	5949.23	14656.6	8400.33	20849.3	2961.67	11636.1	9449.53	12977.2	9497.2
236	1180	7482	5853.08	14663.8	8332.57	20907.5	2941.29	11807.9	9530.35	12913.2	9487.18
237	1185	7435.48	5816.38	14619.3	8276.33	20685.3	2933.08	11877.7	9637.62	12847.5	9473.31
238	1190	7302.04	5888.34	14438	8018.1	20542.7	2934.45	11924.6	9662.67	12650.7	9372.61
239	1195	7243.14	6017.24	14427.9	8120.25	20380.4	2925.72	11882.6	9641.52	12718.4	9283.13
240	1200	7179.36	6090.35	14441.3	8145.38	20443.1	2940.5	11821.6	9623.33	12659.6	9180.28
241	1205	7136.53	6178.96	14432	8102.98	20521.1	2967.83	11827.2	9620.65	12697.3	9115.12
242	1210	7100.67	6179.6	14152.5	7316.54	20569.9	2970.93	11828.8	9622.86	12692.1	9139.75
243	1215	7097.54	6186.77	14062.8	7036.87	20687.2	2949.26	11790.3	9622.86	12629.4	9128.3
244	1220	7110.75	6187.4	13850.1	6950.22	20762.8	2926.03	11688.8	9615.76	12633.3	9151.35
245	1225	7148.18	6182.03	13828.5	6914.75	20979.3	2931.27	11521.8	9596.54	12557.7	9136.76
246	1230	7113.85	6173.41	13662.4	6163.98	20791.8	2926.5	11341.3	9599.92	12484.9	9118.84
247	1235	7100.09	6183.53	13468.5	6093.91	21086.1	2916.36	11275	9599.52	12459.8	8942.15
248	1240	7030.95	6188.7	13456.9	6112.98	21017.9	2890.83	11289.5	9590.7	12316.6	8882.28
249	1245	7000.03	6198.5	13414.1	6115.25	21233	2872.34	11284.6	9556.67	12319.5	8761.15
250	1250	6968.36	6212.36	13416	5556.95	21150.2	2872.34	11296.3	9473.1	11584.6	8711.64
251	1255	6927.15	6204.9	13417.3	5566.06	21072.9	2866.77	11245.6	9423.27	11612.6	8700.72
252	1260	6848.48	6240.12	13417.3	5573.36	20984	2860.75	11200.3	9415.03	11628.5	8698.96
253	1265	6765.19	6200.85	13418.6	5573.11	20923.9	2848.31	11190.1	9387.13	11634.9	8698.86
254	1270	6708.1	6191.07	13419.6	5570.72	20905.3	2836.16	11189.1	9359.7	10559.1	8697.15
255	1275	6633.89	6215.64	13420.8	5571.18	20888.8	2823.71	11195.9	9315.14	10562	8703.2
256	1280	6618.93	6174.23	13423.3	5568.85	20888.8	2819.28	11127.8	9321.37	10561.5	8668.78
257	1285	6615.48	6138.41	13423.6	5569.07	20878.7	2819.14	10952.7	9298.77	10563	8652.68
258	1290	6618	6130.24	13423.6	5565.21	20878.7	2820.29	10802.4	9310.84	9586.13	8621.79
259	1295	6624.2	6126.88	13425.3	5563.6	20878.7	2824.63	10655	9302.65	9584.81	8608.37
260	1300	6623.42	6126.88	13361.9	5563.58	20882	2828.36	10436	9086.08	9591.1	8590

## Sheet: Data S3
Supplementary Data 3. Demographic data for the Ngorongoro Crater population. Related to Figure 2c.
Date	year	year	Total	Adults >2	Adults >4yrs
01.Jan.62	62	1962	87.5		37
01.Feb.62	62.0833	1962.08	87.5		37
01.Mar.62	62.1667	1962.17	87.5		37
01.Apr.62	62.25	1962.25	87.5		37
01.May.62	62.3333	1962.33	87.5		37
01.Jun.62	62.4167	1962.42	87.5		37
01.Jul.62	62.5	1962.5	87.5		37
01.Aug.62	62.5833	1962.58	74.75		32
01.Sep.62	62.6667	1962.67	62		27
01.Oct.62	62.75	1962.75	49.25		22
01.Nov.62	62.8333	1962.83	36.5		17
01.Dec.62	62.9167	1962.92	23.75		12
01.Jan.63	63	1963	11	10	7
01.Feb.63	63.0833	1963.08	11	10	7
01.Mar.63	63.1667	1963.17	11	10	7
01.Apr.63	63.25	1963.25	13	10	7
01.May.63	63.3333	1963.33	13	10	7
01.Jun.63	63.4167	1963.42	13	10	7
01.Jul.63	63.5	1963.5	13	10	7
01.Aug.63	63.5833	1963.58	13	10	7
01.Sep.63	63.6667	1963.67	13	10	7
01.Oct.63	63.75	1963.75	13	10	7
01.Nov.63	63.8333	1963.83	13	10	7
01.Dec.63	63.9167	1963.92	12	9	6
01.Jan.64	64	1964	10	9	6
01.Feb.64	64.0833	1964.08	12	9	6
01.Mar.64	64.1667	1964.17	12	9	6
01.Apr.64	64.25	1964.25	12	9	6
01.May.64	64.3333	1964.33	12	9	6
01.Jun.64	64.4167	1964.42	12	9	6
01.Jul.64	64.5	1964.5	13	12	6
01.Aug.64	64.5833	1964.58	16	13	9
01.Sep.64	64.6667	1964.67	16	13	9
01.Oct.64	64.75	1964.75	16	13	9
01.Nov.64	64.8333	1964.83	16	13	9
01.Dec.64	64.9167	1964.92	16	13	9
01.Jan.65	65	1965	16	15	9
01.Feb.65	65.0833	1965.08	16	15	9
01.Mar.65	65.1667	1965.17	18	15	9
01.Apr.65	65.25	1965.25	30	17	9
01.May.65	65.3333	1965.33	31	17	9
01.Jun.65	65.4167	1965.42	31	17	9
01.Jul.65	65.5	1965.5	27	16	8
01.Aug.65	65.5833	1965.58	25	16	11
01.Sep.65	65.6667	1965.67	25	16	11
01.Oct.65	65.75	1965.75	25	16	11
01.Nov.65	65.8333	1965.83	25	16	11
01.Dec.65	65.9167	1965.92	25	16	11
01.Jan.66	66	1966	28	16	11
01.Feb.66	66.0833	1966.08	28	16	11
01.Mar.66	66.1667	1966.17	28	16	11
01.Apr.66	66.25	1966.25	28	16	11
01.May.66	66.3333	1966.33	28	16	11
01.Jun.66	66.4167	1966.42	28	16	11
01.Jul.66	66.5	1966.5	30	18	13
01.Aug.66	66.5833	1966.58	30	18	13
01.Sep.66	66.6667	1966.67	30	18	13
01.Oct.66	66.75	1966.75	30	18	13
01.Nov.66	66.8333	1966.83	30	18	13
01.Dec.66	66.9167	1966.92	30	18	13
01.Jan.67	67	1967	28	18	13
01.Feb.67	67.0833	1967.08	30	18	15
01.Mar.67	67.1667	1967.17	35	20	15
01.Apr.67	67.25	1967.25	35	27	17
01.May.67	67.3333	1967.33	39	28	17
01.Jun.67	67.4167	1967.42	39	28	17
01.Jul.67	67.5	1967.5	36	28	17
01.Aug.67	67.5833	1967.58	50	28	17
01.Sep.67	67.6667	1967.67	50	28	17
01.Oct.67	67.75	1967.75	50	28	17
01.Nov.67	67.8333	1967.83	50	28	17
01.Dec.67	67.9167	1967.92	48	26	15
01.Jan.68	68	1968	44	25	14
01.Feb.68	68.0833	1968.08	43	24	13
01.Mar.68	68.1667	1968.17	46	24	13
01.Apr.68	68.25	1968.25	46	24	13
01.May.68	68.3333	1968.33	46	24	13
01.Jun.68	68.4167	1968.42	46	24	13
01.Jul.68	68.5	1968.5	46	27	13
01.Aug.68	68.5833	1968.58	57	27	13
01.Sep.68	68.6667	1968.67	57	27	13
01.Oct.68	68.75	1968.75	57	27	13
01.Nov.68	68.8333	1968.83	58	27	13
01.Dec.68	68.9167	1968.92	58	27	13
01.Jan.69	69	1969	60	27	13
01.Feb.69	69.0833	1969.08	60	27	13
01.Mar.69	69.1667	1969.17	60	32	15
01.Apr.69	69.25	1969.25	60	32	22
01.May.69	69.3333	1969.33	60	35	23
01.Jun.69	69.4167	1969.42	60	35	23
01.Jul.69	69.5	1969.5	71	34	22
01.Aug.69	69.5833	1969.58	72	45	22
01.Sep.69	69.6667	1969.67	69	42	22
01.Oct.69	69.75	1969.75	69	42	22
01.Nov.69	69.8333	1969.83	65	42	22
01.Dec.69	69.9167	1969.92	65	42	22
01.Jan.70	70	1970	65	42	25
01.Feb.70	70.0833	1970.08	65	42	25
01.Mar.70	70.1667	1970.17	65	42	25
01.Apr.70	70.25	1970.25	62	39	24
01.May.70	70.3333	1970.33	61	39	24
01.Jun.70	70.4167	1970.42	60	39	24
01.Jul.70	70.5	1970.5	46	38	21
01.Aug.70	70.5833	1970.58	55	38	24
01.Sep.70	70.6667	1970.67	55	38	24
01.Oct.70	70.75	1970.75	55	38	24
01.Nov.70	70.8333	1970.83	58	38	24
01.Dec.70	70.9167	1970.92	58	38	24
01.Jan.71	71	1971	58	38	24
01.Feb.71	71.0833	1971.08	60	38	24
01.Mar.71	71.1667	1971.17	63	38	26
01.Apr.71	71.25	1971.25	56	34	23
01.May.71	71.3333	1971.33	53	34	23
01.Jun.71	71.4167	1971.42	53	34	23
01.Jul.71	71.5	1971.5	67	42	23
01.Aug.71	71.5833	1971.58	69	43	32
01.Sep.71	71.6667	1971.67	69	43	32
01.Oct.71	71.75	1971.75	69	43	32
01.Nov.71	71.8333	1971.83	69	43	32
01.Dec.71	71.9167	1971.92	69	43	32
01.Jan.72	72	1972	69	43	32
01.Feb.72	72.0833	1972.08	69	43	32
01.Mar.72	72.1667	1972.17	69	43	32
01.Apr.72	72.25	1972.25	69	43	32
01.May.72	72.3333	1972.33	69	43	32
01.Jun.72	72.4167	1972.42
01.Jul.72	72.5	1972.5
01.Aug.72	72.5833	1972.58
01.Sep.72	72.6667	1972.67
01.Oct.72	72.75	1972.75
01.Nov.72	72.8333	1972.83
01.Dec.72	72.9167	1972.92
01.Jan.73	73	1973
01.Feb.73	73.0833	1973.08
01.Mar.73	73.1667	1973.17
01.Apr.73	73.25	1973.25
01.May.73	73.3333	1973.33
01.Jun.73	73.4167	1973.42
01.Jul.73	73.5	1973.5
01.Aug.73	73.5833	1973.58
01.Sep.73	73.6667	1973.67
01.Oct.73	73.75	1973.75
01.Nov.73	73.8333	1973.83
01.Dec.73	73.9167	1973.92
01.Jan.74	74	1974
01.Feb.74	74.0833	1974.08
01.Mar.74	74.1667	1974.17
01.Apr.74	74.25	1974.25
01.May.74	74.3333	1974.33
01.Jun.74	74.4167	1974.42
01.Jul.74	74.5	1974.5
01.Aug.74	74.5833	1974.58
01.Sep.74	74.6667	1974.67
01.Oct.74	74.75	1974.75
01.Nov.74	74.8333	1974.83
01.Dec.74	74.9167	1974.92
01.Jan.75	75	1975
01.Feb.75	75.0833	1975.08
01.Mar.75	75.1667	1975.17
01.Apr.75	75.25	1975.25
01.May.75	75.3333	1975.33
01.Jun.75	75.4167	1975.42
01.Jul.75	75.5	1975.5
01.Aug.75	75.5833	1975.58
01.Sep.75	75.6667	1975.67
01.Oct.75	75.75	1975.75	114	45	37
01.Nov.75	75.8333	1975.83	103	45	37
01.Dec.75	75.9167	1975.92	109	45	37
01.Jan.76	76	1976	108	45	37
01.Feb.76	76.0833	1976.08	94	45	37
01.Mar.76	76.1667	1976.17	105	48	37
01.Apr.76	76.25	1976.25	106	48	37
01.May.76	76.3333	1976.33	99	46	33
01.Jun.76	76.4167	1976.42	101	46	33
01.Jul.76	76.5	1976.5	101	46	33
01.Aug.76	76.5833	1976.58	109	46	33
01.Sep.76	76.6667	1976.67	103	51	33
01.Oct.76	76.75	1976.75	106	51	33
01.Nov.76	76.8333	1976.83	101	53	33
01.Dec.76	76.9167	1976.92	99	53	33
01.Jan.77	77	1977	104	53	33
01.Feb.77	77.0833	1977.08	106	58	33
01.Mar.77	77.1667	1977.17	108	56	31
01.Apr.77	77.25	1977.25	106	54	30
01.May.77	77.3333	1977.33	104	59	35
01.Jun.77	77.4167	1977.42	99	59	35
01.Jul.77	77.5	1977.5	91	68	32
01.Aug.77	77.5833	1977.58	86	68	32
01.Sep.77	77.6667	1977.67	91	67	32
01.Oct.77	77.75	1977.75	93	68	32
01.Nov.77	77.8333	1977.83	90	64	30
01.Dec.77	77.9167	1977.92	86	62	30
01.Jan.78	78	1978	88	62	30
01.Feb.78	78.0833	1978.08	89	61	30
01.Mar.78	78.1667	1978.17
01.Apr.78	78.25	1978.25
01.May.78	78.3333	1978.33
01.Jun.78	78.4167	1978.42
01.Jul.78	78.5	1978.5
01.Aug.78	78.5833	1978.58
01.Sep.78	78.6667	1978.67
01.Oct.78	78.75	1978.75
01.Nov.78	78.8333	1978.83
01.Dec.78	78.9167	1978.92
01.Jan.79	79	1979
01.Feb.79	79.0833	1979.08	93	57	36
01.Mar.79	79.1667	1979.17	91	57	36
01.Apr.79	79.25	1979.25	89	55	34
01.May.79	79.3333	1979.33	87	55	34
01.Jun.79	79.4167	1979.42	88	54	36
01.Jul.79	79.5	1979.5	87	54	40
01.Aug.79	79.5833	1979.58	88	53	41
01.Sep.79	79.6667	1979.67	101	53	41
01.Oct.79	79.75	1979.75	89	50	43
01.Nov.79	79.8333	1979.83	98	50	43
01.Dec.79	79.9167	1979.92	97	49	43
01.Jan.80	80	1980	93	49	43
01.Feb.80	80.0833	1980.08	100	53	43
01.Mar.80	80.1667	1980.17	103	53	43
01.Apr.80	80.25	1980.25	101	52	43
01.May.80	80.3333	1980.33	98	52	43
01.Jun.80	80.4167	1980.42	106	57	44
01.Jul.80	80.5	1980.5	98	55	42
01.Aug.80	80.5833	1980.58	100	55	42
01.Sep.80	80.6667	1980.67	102	54	41
01.Oct.80	80.75	1980.75	98	60	42
01.Nov.80	80.8333	1980.83	98	64	41
01.Dec.80	80.9167	1980.92	102	64	41
01.Jan.81	81	1981	104	64	41
01.Feb.81	81.0833	1981.08	104	65	41
01.Mar.81	81.1667	1981.17	103	65	41
01.Apr.81	81.25	1981.25	105	63	40
01.May.81	81.3333	1981.33	94	57	35
01.Jun.81	81.4167	1981.42	96	56	34
01.Jul.81	81.5	1981.5	94	58	34
01.Aug.81	81.5833	1981.58	100	58	34
01.Sep.81	81.6667	1981.67	102	64	34
01.Oct.81	81.75	1981.75	101	67	34
01.Nov.81	81.8333	1981.83	106	67	34
01.Dec.81	81.9167	1981.92	106	67	34
01.Jan.82	82	1982	106	67	34
01.Feb.82	82.0833	1982.08	124	69	38
01.Mar.82	82.1667	1982.17	123	69	38
01.Apr.82	82.25	1982.25	124	70	38
01.May.82	82.3333	1982.33	123	70	38
01.Jun.82	82.4167	1982.42	119	72	42
01.Jul.82	82.5	1982.5	120	71	42
01.Aug.82	82.5833	1982.58	123	76	42
01.Sep.82	82.6667	1982.67	115	72	41
01.Oct.82	82.75	1982.75	110	67	40
01.Nov.82	82.8333	1982.83	114	66	50
01.Dec.82	82.9167	1982.92	115	70	50
01.Jan.83	83	1983	105	63	44
01.Feb.83	83.0833	1983.08	105	63	44
01.Mar.83	83.1667	1983.17	104	62	43
01.Apr.83	83.25	1983.25	100	61	42
01.May.83	83.3333	1983.33	98	59	40
01.Jun.83	83.4167	1983.42	99	61	40
01.Jul.83	83.5	1983.5	92	59	40
01.Aug.83	83.5833	1983.58	91	59	40
01.Sep.83	83.6667	1983.67	88	57	37
01.Oct.83	83.75	1983.75	75	55	34
01.Nov.83	83.8333	1983.83	77	57	36
01.Dec.83	83.9167	1983.92	77	57	36
01.Jan.84	84	1984	78	59	36
01.Feb.84	84.0833	1984.08	80	67	37
01.Mar.84	84.1667	1984.17	84	67	37
01.Apr.84	84.25	1984.25	87	65	37
01.May.84	84.3333	1984.33	92	67	37
01.Jun.84	84.4167	1984.42	87	64	39
01.Jul.84	84.5	1984.5	86	67	39
01.Aug.84	84.5833	1984.58	98	70	40
01.Sep.84	84.6667	1984.67	91	66	40
01.Oct.84	84.75	1984.75	91	66	40
01.Nov.84	84.8333	1984.83	88	63	37
01.Dec.84	84.9167	1984.92	79	59	36
01.Jan.85	85	1985	79	59	36
01.Feb.85	85.0833	1985.08	79	59	36
01.Mar.85	85.1667	1985.17	84	59	36
01.Apr.85	85.25	1985.25	80	59	37
01.May.85	85.3333	1985.33	78	59	37
01.Jun.85	85.4167	1985.42	79	58	39
01.Jul.85	85.5	1985.5	82	58	39
01.Aug.85	85.5833	1985.58	79	56	37
01.Sep.85	85.6667	1985.67	82	55	38
01.Oct.85	85.75	1985.75	82	55	40
01.Nov.85	85.8333	1985.83	83	55	40
01.Dec.85	85.9167	1985.92	84	55	40
01.Jan.86	86	1986	74	52	37
01.Feb.86	86.0833	1986.08	74	54	42
01.Mar.86	86.1667	1986.17	75	55	42
01.Apr.86	86.25	1986.25	84	58	42
01.May.86	86.3333	1986.33	76	53	40
01.Jun.86	86.4167	1986.42	80	55	40
01.Jul.86	86.5	1986.5	84	55	42
01.Aug.86	86.5833	1986.58	85	61	45
01.Sep.86	86.6667	1986.67	89	61	45
01.Oct.86	86.75	1986.75	86	59	43
01.Nov.86	86.8333	1986.83	92	59	43
01.Dec.86	86.9167	1986.92	92	59	44
01.Jan.87	87	1987	87	58	43
01.Feb.87	87.0833	1987.08	87	58	43
01.Mar.87	87.1667	1987.17	84	58	43
01.Apr.87	87.25	1987.25	87	58	42
01.May.87	87.3333	1987.33	87	58	42
01.Jun.87	87.4167	1987.42	86	59	41
01.Jul.87	87.5	1987.5	86	61	41
01.Aug.87	87.5833	1987.58	86	58	40
01.Sep.87	87.6667	1987.67	87	58	40
01.Oct.87	87.75	1987.75	93	58	40
01.Nov.87	87.8333	1987.83	92	57	40
01.Dec.87	87.9167	1987.92	92	57	40
01.Jan.88	88	1988	99	57	40
01.Feb.88	88.0833	1988.08	99	57	42
01.Mar.88	88.1667	1988.17	94	57	41
01.Apr.88	88.25	1988.25	94	62	43
01.May.88	88.3333	1988.33	89	61	43
01.Jun.88	88.4167	1988.42	91	63	45
01.Jul.88	88.5	1988.5	96	63	45
01.Aug.88	88.5833	1988.58	94	64	50
01.Sep.88	88.6667	1988.67	97	65	48
01.Oct.88	88.75	1988.75	84	63	44
01.Nov.88	88.8333	1988.83	84	66	44
01.Dec.88	88.9167	1988.92	84	66	44
01.Jan.89	89	1989	87	66	44
01.Feb.89	89.0833	1989.08	86	65	43
01.Mar.89	89.1667	1989.17	88	65	43
01.Apr.89	89.25	1989.25	88	62	41
01.May.89	89.3333	1989.33	88	62	41
01.Jun.89	89.4167	1989.42	93	62	42
01.Jul.89	89.5	1989.5	93	62	44
01.Aug.89	89.5833	1989.58	93	65	44
01.Sep.89	89.6667	1989.67	89	65	44
01.Oct.89	89.75	1989.75	89	68	42
01.Nov.89	89.8333	1989.83	90	68	42
01.Dec.89	89.9167	1989.92	92	68	42
01.Jan.90	90	1990	89	67	40
01.Feb.90	90.0833	1990.08	87	65	38
01.Mar.90	90.1667	1990.17	85	65	38
01.Apr.90	90.25	1990.25	85	64	43
01.May.90	90.3333	1990.33	85	62	41
01.Jun.90	90.4167	1990.42	82	62	43
01.Jul.90	90.5	1990.5	85	62	43
01.Aug.90	90.5833	1990.58	81	61	43
01.Sep.90	90.6667	1990.67	77	62	46
01.Oct.90	90.75	1990.75	78	64	46
01.Nov.90	90.8333	1990.83	75	63	49
01.Dec.90	90.9167	1990.92	74	61	48
01.Jan.91	91	1991	79	63	48
01.Feb.91	91.0833	1991.08	79	63	48
01.Mar.91	91.1667	1991.17	71	62	44
01.Apr.91	91.25	1991.25	68	61	44
01.May.91	91.3333	1991.33	67	61	44
01.Jun.91	91.4167	1991.42	66	61	44
01.Jul.91	91.5	1991.5	67	62	44
01.Aug.91	91.5833	1991.58	67	64	46
01.Sep.91	91.6667	1991.67	66	63	45
01.Oct.91	91.75	1991.75	64	63	45
01.Nov.91	91.8333	1991.83	75	63	49
01.Dec.91	91.9167	1991.92	82	64	49
01.Jan.92	92	1992	77	64	50
01.Feb.92	92.0833	1992.08	82	63	50
01.Mar.92	92.1667	1992.17	90	62	49
01.Apr.92	92.25	1992.25	75	59	46
01.May.92	92.3333	1992.33	80	59	46
01.Jun.92	92.4167	1992.42	76	58	45
01.Jul.92	92.5	1992.5	81	58	45
01.Aug.92	92.5833	1992.58	73	58	45
01.Sep.92	92.6667	1992.67	69	58	46
01.Oct.92	92.75	1992.75	72	58	50
01.Nov.92	92.8333	1992.83	75	58	50
01.Dec.92	92.9167	1992.92	75	58	50
01.Jan.93	93	1993	64	48	43
01.Feb.93	93.0833	1993.08	64	48	43
01.Mar.93	93.1667	1993.17	64	48	45
01.Apr.93	93.25	1993.25	64	48	46
01.May.93	93.3333	1993.33	65	46	44
01.Jun.93	93.4167	1993.42	69	46	44
01.Jul.93	93.5	1993.5	67	44	42
01.Aug.93	93.5833	1993.58	57	42	41
01.Sep.93	93.6667	1993.67	56	42	41
01.Oct.93	93.75	1993.75	55	42	41
01.Nov.93	93.8333	1993.83	55	46	41
01.Dec.93	93.9167	1993.92	55	46	42
01.Jan.94	94	1994	57	47	42
01.Feb.94	94.0833	1994.08	63	47	42
01.Mar.94	94.1667	1994.17	58	49	42
01.Apr.94	94.25	1994.25	60	47	40
01.May.94	94.3333	1994.33	54	44	37
01.Jun.94	94.4167	1994.42	48	42	37
01.Jul.94	94.5	1994.5	48	42	37
01.Aug.94	94.5833	1994.58	49	41	36
01.Sep.94	94.6667	1994.67	54	40	35
01.Oct.94	94.75	1994.75	50	39	33
01.Nov.94	94.8333	1994.83	41	36	30
01.Dec.94	94.9167	1994.92	53	36	30
01.Jan.95	95	1995	53	36	30
01.Feb.95	95.0833	1995.08	48	31	25
01.Mar.95	95.1667	1995.17	47	30	24
01.Apr.95	95.25	1995.25	45	29	23
01.May.95	95.3333	1995.33	45	29	23
01.Jun.95	95.4167	1995.42	45	29	23
01.Jul.95	95.5	1995.5	45	29	23
01.Aug.95	95.5833	1995.58	45	29	23
01.Sep.95	95.6667	1995.67	50	29	23
01.Oct.95	95.75	1995.75	47	26	23
01.Nov.95	95.8333	1995.83	45	25	24
01.Dec.95	95.9167	1995.92	51	25	24
01.Jan.96	96	1996	52	25	25
01.Feb.96	96.0833	1996.08	50	25	25
01.Mar.96	96.1667	1996.17	46	25	25
01.Apr.96	96.25	1996.25	49	28	25
01.May.96	96.3333	1996.33	49	30	25
01.Jun.96	96.4167	1996.42	49	30	25
01.Jul.96	96.5	1996.5	49	30	25
01.Aug.96	96.5833	1996.58	51	30	25
01.Sep.96	96.6667	1996.67	50	30	25
01.Oct.96	96.75	1996.75	52	30	25
01.Nov.96	96.8333	1996.83	55	34	25
01.Dec.96	96.9167	1996.92	56	40	25
01.Jan.97	97	1997	56	40	25
01.Feb.97	97.0833	1997.08	56	41	25
01.Mar.97	97.1667	1997.17	56	41	25
01.Apr.97	97.25	1997.25	56	41	25
01.May.97	97.3333	1997.33	56	41	25
01.Jun.97	97.4167	1997.42	55	40	23
01.Jul.97	97.5	1997.5	55	40	23
01.Aug.97	97.5833	1997.58	56	40	23
01.Sep.97	97.6667	1997.67	53	39	21
01.Oct.97	97.75	1997.75	51	37	20
01.Nov.97	97.8333	1997.83	51	37	20
01.Dec.97	97.9167	1997.92	34	29	12
01.Jan.98	98	1998	34	29	12
01.Feb.98	98.0833	1998.08	34	29	12
01.Mar.98	98.1667	1998.17	34	29	12
01.Apr.98	98.25	1998.25	31	28	12
01.May.98	98.3333	1998.33	29	26	11
01.Jun.98	98.4167	1998.42	29	26	11
01.Jul.98	98.5	1998.5	29	26	11
01.Aug.98	98.5833	1998.58	29	26	11
01.Sep.98	98.6667	1998.67	29	26	11
01.Oct.98	98.75	1998.75	29	26	11
01.Nov.98	98.8333	1998.83	29	27	15
01.Dec.98	98.9167	1998.92	29	27	20
01.Jan.99	99	1999	43	28	19
01.Feb.99	99.0833	1999.08	43	28	20
01.Mar.99	99.1667	1999.17	43	28	20
01.Apr.99	99.25	1999.25	44	28	20
01.May.99	99.3333	1999.33	43	27	20
01.Jun.99	99.4167	1999.42	45	26	19
01.Jul.99	99.5	1999.5	45	26	19
01.Aug.99	99.5833	1999.58	46	24	19
01.Sep.99	99.6667	1999.67	46	24	20
01.Oct.99	99.75	1999.75	46	24	20
01.Nov.99	99.8333	1999.83	59	24	20
01.Dec.99	99.9167	1999.92	60	24	22
01.Jan.00	100	2000	58	22	22
01.Feb.00	100.083	2000.08	58	22	22
01.Mar.00	100.167	2000.17	60	22	22
01.Apr.00	100.25	2000.25	61	22	23
01.May.00	100.333	2000.33	59	22	21
01.Jun.00	100.417	2000.42	58	22	21
01.Jul.00	100.5	2000.5	55	22	21
01.Aug.00	100.583	2000.58	54	22	21
01.Sep.00	100.667	2000.67	54	22	21
01.Oct.00	100.75	2000.75	63	22	21
01.Nov.00	100.833	2000.83	64	21	21
01.Dec.00	100.917	2000.92	64	21	21
01.Jan.01	101	2001	64	30	21
01.Feb.01	101.083	2001.08	56	28	19
01.Mar.01	101.167	2001.17	47	22	13
01.Apr.01	101.25	2001.25	43	22	13
01.May.01	101.333	2001.33	42	24	13
01.Jun.01	101.417	2001.42	42	24	13
01.Jul.01	101.5	2001.5	42	24	13
01.Aug.01	101.583	2001.58	50	27	13
01.Sep.01	101.667	2001.67	53	26	13
01.Oct.01	101.75	2001.75	51	25	12
01.Nov.01	101.833	2001.83	51	31	12
01.Dec.01	101.917	2001.92	55	31	12
01.Jan.02	102	2002	57	31	12
01.Feb.02	102.083	2002.08	57	31	12
01.Mar.02	102.167	2002.17	57	31	12
01.Apr.02	102.25	2002.25	56	33	12
01.May.02	102.333	2002.33	56	33	12
01.Jun.02	102.417	2002.42	55	32	12
01.Jul.02	102.5	2002.5	53	31	11
01.Aug.02	102.583	2002.58	42	31	11
01.Sep.02	102.667	2002.67	39	31	11
01.Oct.02	102.75	2002.75	38	31	11
01.Nov.02	102.833	2002.83	36	31	11
01.Dec.02	102.917	2002.92	34	31	11
01.Jan.03	103	2003	32	31	19
01.Feb.03	103.083	2003.08	32	31	19
01.Mar.03	103.167	2003.17	35	31	19
01.Apr.03	103.25	2003.25	34	30	19
01.May.03	103.333	2003.33	37	30	20
01.Jun.03	103.417	2003.42	38	29	19
01.Jul.03	103.5	2003.5	36	27	18
01.Aug.03	103.583	2003.58	36	27	20
01.Sep.03	103.667	2003.67	32	26	19
01.Oct.03	103.75	2003.75	33	25	18
01.Nov.03	103.833	2003.83	35	25	22
01.Dec.03	103.917	2003.92	47	26	23
01.Jan.04	104	2004	46	26	23
01.Feb.04	104.083	2004.08	49	25	22
01.Mar.04	104.167	2004.17	52	25	22
01.Apr.04	104.25	2004.25	52	25	24
01.May.04	104.333	2004.33	48	25	24
01.Jun.04	104.417	2004.42	47	25	24
01.Jul.04	104.5	2004.5	47	25	24
01.Aug.04	104.583	2004.58	54	25	24
01.Sep.04	104.667	2004.67	58	25	24
01.Oct.04	104.75	2004.75	58	25	24
01.Nov.04	104.833	2004.83	61	25	24
01.Dec.04	104.917	2004.92	61	25	24
01.Jan.05	105	2005	61	25	24
01.Feb.05	105.083	2005.08	61	25	24
01.Mar.05	105.167	2005.17	63	25	24
01.Apr.05	105.25	2005.25	65	25	24
01.May.05	105.333	2005.33	65	27	24
01.Jun.05	105.417	2005.42	66	27	24
01.Jul.05	105.5	2005.5	69	27	24
01.Aug.05	105.583	2005.58	69	27	24
01.Sep.05	105.667	2005.67	72	27	24
01.Oct.05	105.75	2005.75	72	29	24
01.Nov.05	105.833	2005.83	72	29	24
01.Dec.05	105.917	2005.92	72	41	25
01.Jan.06	106	2006	73	41	25
01.Feb.06	106.083	2006.08	75	41	25
01.Mar.06	106.167	2006.17	75	43	25
01.Apr.06	106.25	2006.25	72	43	25
01.May.06	106.333	2006.33	70	41	24
01.Jun.06	106.417	2006.42	69	40	24
01.Jul.06	106.5	2006.5	76	40	24
01.Aug.06	106.583	2006.58	82	43	24
01.Sep.06	106.667	2006.67	73	44	21
01.Oct.06	106.75	2006.75	73	44	21
01.Nov.06	106.833	2006.83	62	45	20
01.Dec.06	106.917	2006.92	63	45	20
01.Jan.07	107	2007	63	45	20
01.Feb.07	107.083	2007.08	59	43	19
01.Mar.07	107.167	2007.17	59	40	18
01.Apr.07	107.25	2007.25	59	41	18
01.May.07	107.333	2007.33	51	36	15
01.Jun.07	107.417	2007.42	51	36	15
01.Jul.07	107.5	2007.5	53	38	15
01.Aug.07	107.583	2007.58	53	37	14
01.Sep.07	107.667	2007.67	53	38	14
01.Oct.07	107.75	2007.75	52	38	16
01.Nov.07	107.833	2007.83	51	38	16
01.Dec.07	107.917	2007.92	50	37	23
01.Jan.08	108	2008	50	37	23
01.Feb.08	108.083	2008.08	57	37	23
01.Mar.08	108.167	2008.17	58	37	23
01.Apr.08	108.25	2008.25	58	37	23
01.May.08	108.333	2008.33	53	36	22
01.Jun.08	108.417	2008.42	53	36	22
01.Jul.08	108.5	2008.5	49	38	22
01.Aug.08	108.583	2008.58	49	38	25
01.Sep.08	108.667	2008.67	50	38	27
01.Oct.08	108.75	2008.75	58	38	27
01.Nov.08	108.833	2008.83	57	38	28
01.Dec.08	108.917	2008.92	55	38	28
01.Jan.09	109	2009	55	38	28
01.Feb.09	109.083	2009.08	55	36	28
01.Mar.09	109.167	2009.17	57	38	28
01.Apr.09	109.25	2009.25	57	37	29
01.May.09	109.333	2009.33	57	37	29
01.Jun.09	109.417	2009.42	58	37	29
01.Jul.09	109.5	2009.5	58	38	31
01.Aug.09	109.583	2009.58	57	39	30
01.Sep.09	109.667	2009.67	57	39	32
01.Oct.09	109.75	2009.75	57	39	32
01.Nov.09	109.833	2009.83	50	37	30
01.Dec.09	109.917	2009.92	48	37	30
01.Jan.10	110	2010	51	37	30
01.Feb.10	110.083	2010.08	49	38	29
01.Mar.10	110.167	2010.17	49	40	29
01.Apr.10	110.25	2010.25	52	39	28
01.May.10	110.333	2010.33	49	36	25
01.Jun.10	110.417	2010.42	48	35	25
01.Jul.10	110.5	2010.5	48	35	25
01.Aug.10	110.583	2010.58	48	33	24
01.Sep.10	110.667	2010.67	50	33	24
01.Oct.10	110.75	2010.75	49	38	23
01.Nov.10	110.833	2010.83	49	38	23
01.Dec.10	110.917	2010.92	59	38	23
01.Jan.11	111	2011	61	39	25
01.Feb.11	111.083	2011.08	62	41	25
01.Mar.11	111.167	2011.17	62	41	27
01.Apr.11	111.25	2011.25	64	41	26
01.May.11	111.333	2011.33	63	42	26
01.Jun.11	111.417	2011.42	60	41	25
01.Jul.11	111.5	2011.5	58	39	24
01.Aug.11	111.583	2011.58	56	39	25
01.Sep.11	111.667	2011.67	58	39	25
01.Oct.11	111.75	2011.75	56	38	24
01.Nov.11	111.833	2011.83	56	38	24
01.Dec.11	111.917	2011.92	57	38	24
01.Jan.12	112	2012	59	38	24
01.Feb.12	112.083	2012.08	58	38	26
01.Mar.12	112.167	2012.17	58	38	28
01.Apr.12	112.25	2012.25	54	39	27
01.May.12	112.333	2012.33	54	39	27
01.Jun.12	112.417	2012.42	56	38	26
01.Jul.12	112.5	2012.5	58	38	26
01.Aug.12	112.583	2012.58	61	38	26
01.Sep.12	112.667	2012.67	61	38	27
01.Oct.12	112.75	2012.75	61	38	32
01.Nov.12	112.833	2012.83	61	38	32
01.Dec.12	112.917	2012.92	60	44	31
01.Jan.13	113	2013	54	41	28
01.Feb.13	113.083	2013.08	54	42	30
01.Mar.13	113.167	2013.17	53	42	31
01.Apr.13	113.25	2013.25	53	43	32
01.May.13	113.333	2013.33	48	41	30
01.Jun.13	113.417	2013.42	50	40	29
01.Jul.13	113.5	2013.5	50	39	28
01.Aug.13	113.583	2013.58	49	38	27
01.Sep.13	113.667	2013.67	48	38	27
01.Oct.13	113.75	2013.75	55	42	31
01.Nov.13	113.833	2013.83	57	42	31
01.Dec.13	113.917	2013.92	55	42	31
01.Jan.14	114	2014	55	45	31
01.Feb.14	114.083	2014.08	58	45	31
01.Mar.14	114.167	2014.17	58	45	31
01.Apr.14	114.25	2014.25	61	45	32
01.May.14	114.333	2014.33	59	45	31
01.Jun.14	114.417	2014.42	59	43	30
01.Jul.14	114.5	2014.5	59	43	30
01.Aug.14	114.583	2014.58	64	43	30
01.Sep.14	114.667	2014.67	71	41	29
01.Oct.14	114.75	2014.75	73	40	28
01.Nov.14	114.833	2014.83	66	39	27
01.Dec.14	114.917	2014.92	67	37	30
01.Jan.15	115	2015	67	37	30
01.Feb.15	115.083	2015.08	69	37	32
01.Mar.15	115.167	2015.17	67	37	32
01.Apr.15	115.25	2015.25	67	37	33
01.May.15	115.333	2015.33	65	36	32
01.Jun.15	115.417	2015.42	64	36	32
01.Jul.15	115.5	2015.5	61	35	31
01.Aug.15	115.583	2015.58	60	35	31
01.Sep.15	115.667	2015.67	60	35	31
01.Oct.15	115.75	2015.75	60	35	31
01.Nov.15	115.833	2015.83	63	38	31
01.Dec.15	115.917	2015.92	75	38	31
01.Jan.16	116	2016	74	38	32
01.Feb.16	116.083	2016.08	76	39	32
01.Mar.16	116.167	2016.17	81	39	32
01.Apr.16	116.25	2016.25	78	40	30
01.May.16	116.333	2016.33	78	40	31
01.Jun.16	116.417	2016.42	75	38	28
01.Jul.16	116.5	2016.5	75	38	28
01.Aug.16	116.583	2016.58	74	44	28
01.Sep.16	116.667	2016.67	78	47	28
01.Oct.16	116.75	2016.75	84	49	28
01.Nov.16	116.833	2016.83	80	45	28
01.Dec.16	116.917	2016.92	81	46	28
01.Jan.17	117	2017	83	46	28
01.Feb.17	117.083	2017.08	85	46	28
01.Mar.17	117.167	2017.17	89	46	28
01.Apr.17	117.25	2017.25	88	46	28
01.May.17	117.333	2017.33	88	46	28
01.Jun.17	117.417	2017.42	90	45	28
01.Jul.17	117.5	2017.5	90	45	28
01.Aug.17	117.583	2017.58	91	45	28
01.Sep.17	117.667	2017.67	91	45	28
01.Oct.17	117.75	2017.75	95	45	31
01.Nov.17	117.833	2017.83	92	44	28
01.Dec.17	117.917	2017.92	98	50	28
01.Jan.18	118	2018	97	49	28
01.Feb.18	118.083	2018.08	93	48	28
01.Mar.18	118.167	2018.17	93	48	28
01.Apr.18	118.25	2018.25	89	50	29
01.May.18	118.333	2018.33	87	48	27
01.Jun.18	118.417	2018.42	85	46	27
01.Jul.18	118.5	2018.5	83	46	27
01.Aug.18	118.583	2018.58	83	46	29
01.Sep.18	118.667	2018.67	80	45	31
01.Oct.18	118.75	2018.75	80	45	33
01.Nov.18	118.833	2018.83	80	51	32
01.Dec.18	118.917	2018.92	82	49	31
01.Jan.19	119	2019	75	50	30
01.Feb.19	119.083	2019.08	74	52	31
01.Mar.19	119.167	2019.17	73	55	30
01.Apr.19	119.25	2019.25	65	47	29
01.May.19	119.333	2019.33	65	47	29
01.Jun.19	119.417	2019.42	64	46	28
01.Jul.19	119.5	2019.5	61	48	28
01.Aug.19	119.583	2019.58	66	48	28
01.Sep.19	119.667	2019.67	66	50	28
01.Oct.19	119.75	2019.75	69	53	28
01.Nov.19	119.833	2019.83	66	50	27
01.Dec.19	119.917	2019.92	66	50	30
01.Jan.20	120	2020	54	42	27
01.Feb.20	120.083	2020.08	47	37	26
01.Mar.20	120.167	2020.17	47	37	27
01.Apr.20	120.25	2020.25	47	33	26
01.May.20	120.333	2020.33	46	33	26
01.Jun.20	120.417	2020.42	51	33	26
01.Jul.20	120.5	2020.5	50	32	25
01.Aug.20	120.583	2020.58	50	32	25
01.Sep.20	120.667	2020.67	47	31	24
01.Oct.20	120.75	2020.75	53	31	25
01.Nov.20	120.833	2020.83	60	31	25
01.Dec.20	120.917	2020.92	61	32	25
01.Jan.21	121	2021	58	32	27
01.Feb.21	121.083	2021.08	56	30	25
01.Mar.21	121.167	2021.17	57	30	25
01.Apr.21	121.25	2021.25	61	30	25
01.May.21	121.333	2021.33	60	29	24
01.Jun.21	121.417	2021.42	55	29	24
01.Jul.21	121.5	2021.5	54	29	24
01.Aug.21	121.583	2021.58	54	31	24
01.Sep.21	121.667	2021.67	54	31	24
01.Oct.21	121.75	2021.75	57	31	28
01.Nov.21	121.833	2021.83	56	30	27
01.Dec.21	121.917	2021.92	62	30	26
01.Jan.22	122	2022	62	30	26
01.Feb.22	122.083	2022.08	62	30	26
01.Mar.22	122.167	2022.17	61	29	25
01.Apr.22	122.25	2022.25	61	29	25

## Sheet: Data S4
Supplementary Data 4. Summary table for heterozygosity, inbreeding (FROH) and number of variants identified with SNPeff in heterozygous or homozygous state.
sample	Pop	N. het. sites /1000bp	FROH ≥ 100Kb	FROH ≥ 2Mb	HIGH_het	HIGH_hom	LOW_het	LOW_hom	MOD_het	MOD_hom	Sym_het	Syn_hom	High_Syn_ratio	Mod_Syn_ratio
Lion01	Serengeti	0.739	0.232617	0.0823866	41	12	5048	6356	3055	3410	4572	5802	0.00510893	0.623193
Lion02	Crater	0.581	0.42278	0.27418	32	44	3892	7466	2357	4044	3525	6726	0.00741391	0.624427
Lion03	Crater	0.635	0.337814	0.192342	35	42	4249	7184	2709	3646	3826	6502	0.00745546	0.615318
Lion04	Crater	0.585	0.37959	0.242674	34	36	4115	7332	2481	3812	3760	6560	0.00678295	0.609787
Lion05	Crater	0.595	0.373272	0.228681	35	44	3957	7466	2338	3876	3578	6768	0.0076358	0.600619
Lion06	Crater	0.591	0.412018	0.271733	31	28	3978	7462	2436	3932	3594	6760	0.00569828	0.615028
Lion07	Crater	0.59	0.368768	0.234501	33	28	4049	7294	2439	3924	3656	6602	0.00594658	0.620296
Lion08	Serengeti	0.719	0.23255	0.0723912	35	30	5019	6442	3082	3372	4513	5844	0.00627595	0.623153
Lion09	Crater	0.677	0.322046	0.167215	30	38	4168	7248	2622	3838	3768	6566	0.00658022	0.625121
Lion10	Crater	0.631	0.345871	0.190678	40	26	4099	7290	2497	3850	3682	6586	0.00642774	0.618134
Lion11	Serengeti	0.698	0.19784	0.0502574	41	26	5059	6424	3132	3224	4595	5776	0.00646032	0.612863
Lion12	Crater	0.569	0.384679	0.234676	32	34	3710	7644	2400	3916	3356	6898	0.00643651	0.615955
Lion13	Crater	0.569	0.389818	0.232315	32	42	3903	7544	2400	3904	3532	6810	0.00715529	0.609553
Lion14	Selous	0.702	0.216285	0.048812	36	26	5007	6594	3021	3514	4517	5992	0.0058997	0.621848
Lion15	Selous	0.675	0.257676	0.108218	37	24	4702	6812	2878	3618	4238	6196	0.00584627	0.62258
PlTan1	Serengeti	NA	NA	NA	NA	NA	NA	NA	NA	NA	NA	NA	NA	NA
PlTan2	Serengeti	NA	NA	NA	NA	NA	NA	NA	NA	NA	NA	NA	NA	NA
PlBot1	Botswana	NA	NA	NA	NA	NA	NA	NA	NA	NA	NA	NA	NA	NA
PlBot2	Botswana	NA	NA	NA	NA	NA	NA	NA	NA	NA	NA	NA	NA	NA
Plwhi	South_Africa	0.385	0.605704	0.48143	27	28	3070	8774	1997	4510	2795	7914	0.00513587	0.60762

## Sheet: Data S5
Supplementary Data 5. Timing of inbreeding events based on ROH lengths assuming a generation time of 5 years and the Panthera sp. recombination rate19. Large ROH indicate recent inbreeding events and smaller ROH, older ones. If a ROH is ≥ 40 Mb, it indicates that the inbreeding event occurred within the past 3 years ago but not before then. Conversely, if a ROH is < 0.1, it means that the inbreed…
ROH length (Mb)	Generations BP	Years BP
< 0.1	older than 450	older than 2250
≥ 0.5	up to 90	up to 450
≥ 2	up to 22	up to 112
≥ 5	up to 9	up to 450
≥ 10	up to 4.5	up to 23
≥ 30	up to 1.5	up to 8
≥ 40	up to 0.64	up to 3

## Sheet: Data S6
Supplementary Data 6. Allele frequencies of deleterious variants identified with SNPeff.
CHROM	ID	REF	ALT	Crater_freq	Serengeti/Selous_freq	diff.	Impact category	variant impact	Gene ID
NC_056693.1	6854675	C	T	0.85	0.1	0.75	High	stop_gained	LOC122208312
NC_056684.1	70022617	C	T	0.65	0	0.65	High	start_lost	LOC122222570
NC_056692.1	49728271	G	A	0.65	0	0.65	High	stop_gained	LOC122207199
NC_056686.1	91817862	C	A	0.8	0.2	0.6	High	stop_gained	LOC122228244
NC_056693.1	1615045	G	A	0.55	0	0.55	High	stop_gained	AURKC
NC_056692.1	49477116	C	T	0.55	0	0.55	High	stop_gained	ARSG
NC_056689.1	33235468	G	T	0.9	0.4	0.5	High	stop_gained	NUDT13
NC_056688.1	6262436	C	T	0.7	0.2	0.5	High	start_lost	CWF19L2
NC_056688.1	105181174	G	A	0.55	0.1	0.45	High	stop_gained	VWCE
NC_056686.1	97793886	C	T	0.75	0.3	0.45	High	stop_gained	TSHB
NC_056679.1	84766830	C	A	0.45	0	0.45	High	stop_gained	ZNF672
NC_056683.1	20878679	C	A	0.45	0	0.45	High	stop_gained&splice_region_variant	SNRNP48
NC_056691.1	80350364	A	C	1	0.6	0.4	High	stop_gained	LOC122204679
NC_056682.1	172529697	C	A	0.5	0.1	0.4	High	stop_gained	TLR6
NC_056685.1	64467284	G	A	0.4	0	0.4	High	start_lost	FGD4
NC_056694.1	38301515	T	C	0.95	0.6	0.35	High	start_lost	CE3H16orf90
NC_056682.1	143562691	C	G	0.35	0	0.35	High	stop_gained	NAAA
NC_056682.1	16948970	G	A	1	0.7	0.3	High	stop_gained	FAM149A
NC_056696.1	42904358	G	A	1	0.7	0.3	High	stop_gained	PPP1R15B
NC_056686.1	55429935	T	C	0.4	0.1	0.3	High	stop_lost	IL12RB2
NC_056685.1	44998686	G	T	0.5	0.2	0.3	High	stop_gained	LOC122223778
NC_056688.1	60047992	C	T	0.7	0.4	0.3	High	stop_gained	LOC122201201
NC_056685.1	1764208	C	T	0.45	0.2	0.25	High	stop_gained	LOC122223806
NC_056679.1	11017396	T	A	0.25	0	0.25	High	start_lost	FRY
NC_056696.1	65237339	A	G	0.25	0	0.25	High	start_lost	LOC122211558
NC_056686.1	71238426	G	T	0.35	0.1	0.25	High	stop_gained	LOC122227749
NC_056694.1	4101299	A	G	0.35	0.1	0.25	High	stop_lost	FBXL18
NC_056683.1	47362746	G	A	0.8	0.6	0.2	High	stop_gained	LOC122219039
NC_056679.1	70504808	C	T	0.2	0	0.2	High	start_lost	LOC122224424
NC_056693.1	2471514	G	A	1	0.8	0.2	High	stop_gained	LOC122207648
NC_056695.1	14262340	T	C	1	0.8	0.2	High	stop_lost	YTHDF3
NC_056691.1	85361102	T	A	0.6	0.4	0.2	High	stop_gained	RALGPS1
NC_056688.1	61614300	T	C	0.25	0.1	0.15	High	start_lost	LOC122200752
NC_056690.1	89533987	A	T	0.25	0.1	0.15	High	stop_lost	FBXO15
NC_056681.1	139214479	G	A	0.15	0	0.15	High	stop_gained	SNTG2
NC_056690.1	81344557	G	T	0.15	0	0.15	High	start_lost	SERPINB7
NC_056691.1	91902161	G	A	0.15	0	0.15	High	stop_gained	LOC122205676
NC_056693.1	6398569	C	T	0.15	0	0.15	High	stop_gained	LOC122209077
NC_056696.1	4059456	C	T	0.15	0	0.15	High	stop_gained	LOC122212184
NC_056685.1	75910007	C	T	0.2	0.1	0.1	High	stop_gained	DNAJC22
NC_056684.1	54094162	C	G	0.1	0	0.1	High	stop_gained	LOC122222057
NC_056688.1	59556766	C	T	0.1	0	0.1	High	stop_gained	LOC122199364
NC_056691.1	55491400	C	T	0.1	0	0.1	High	stop_gained	AQP7
NC_056679.1	20248414	C	T	0.5	0.4	0.1	High	stop_gained	LOC122228940
NC_056681.1	15742028	A	C	0.5	0.4	0.1	High	stop_gained	LOC122214837
NC_056682.1	114406917	C	T	0.5	0.4	0.1	High	stop_gained	LOC122217967
NC_056688.1	112057752	A	G	0.5	0.4	0.1	High	stop_lost	PPFIA1
NC_056683.1	2097224	G	A	0.3	0.2	0.1	High	stop_gained	LOC122219385
NC_056680.1	35632798	A	C	0.75	0.7	0.05	High	stop_gained	TAFA4
NC_056685.1	24789611	G	A	0.75	0.7	0.05	High	stop_gained	PTCHD3
NC_056680.1	7669380	C	T	0.05	0	0.05	High	stop_gained	DNMT1
NC_056687.1	92984797	A	G	0.05	0	0.05	High	start_lost	SPATA16
NC_056688.1	22935127	G	A	0.45	0.4	0.05	High	stop_gained	VSIG10L2
NC_056687.1	126453826	C	T	0.35	0.3	0.05	High	stop_gained	LOC122230376
NC_056682.1	123131451	C	T	0.25	0.2	0.05	High	stop_gained	STPG2
NC_056682.1	199359797	A	G	0.85	0.8	0.05	High	stop_lost	STK32B
NC_056689.1	64695233	G	T	0.8	0.8	0	High	stop_gained	LOC122202289
NC_056687.1	4668870	A	G	0.6	0.6	0	High	start_lost	BACE2
NC_056688.1	15797475	C	T	0.6	0.6	0	High	stop_gained	SMIM35
NW_024962216.1	126208	G	A	0.5	0.5	0	High	stop_gained	LOC122212703
NC_056685.1	41242096	G	A	0.5	0.5	0	High	stop_gained	CDCA3
NC_056686.1	24313003	A	G	0.5	0.5	0	High	stop_lost	MARCKSL1
NC_056686.1	75763609	C	T	0.5	0.5	0	High	stop_gained	LOC122228665
NC_056694.1	33344538	G	A	0.3	0.3	0	High	stop_gained	LOC122209466
NC_056688.1	21402841	T	C	0.1	0.1	0	High	start_lost	LOC122201158
NC_056681.1	89739977	G	A	0.05	0.1	-0.05	High	stop_gained	LOC122216203
NC_056684.1	143450531	G	A	0.05	0.1	-0.05	High	stop_gained	MOK
NC_056692.1	2654475	G	A	0.15	0.2	-0.05	High	stop_gained	KCNAB3
NC_056692.1	4541072	G	A	0.15	0.2	-0.05	High	stop_gained&splice_region_variant	MYH13
NC_056686.1	188675328	C	T	0.1	0.2	-0.1	High	stop_gained&splice_region_variant	ICOS
NC_056687.1	46144107	T	A	0.1	0.2	-0.1	High	stop_gained	LOC122230336
NC_056687.1	73841263	C	T	0.1	0.2	-0.1	High	stop_gained	GP5
NC_056679.1	189941132	C	G	0	0.1	-0.1	High	stop_gained	ADAM19
NC_056679.1	206023936	G	C	0	0.1	-0.1	High	stop_gained	CARD6
NC_056679.1	212008726	C	T	0	0.1	-0.1	High	stop_gained	ADAMTS12
NC_056680.1	20349485	C	T	0	0.1	-0.1	High	stop_gained	IQCF3
NC_056680.1	145169663	C	T	0	0.1	-0.1	High	stop_gained	MEST
NC_056681.1	118110399	A	G	0	0.1	-0.1	High	start_lost	TRIM54
NC_056682.1	200483791	C	T	0	0.1	-0.1	High	stop_gained	KIAA0232
NC_056683.1	29713597	C	T	0	0.1	-0.1	High	stop_gained&splice_region_variant	LOC122219672
NC_056683.1	114143057	C	A	0	0.1	-0.1	High	stop_gained	ECHDC1
NC_056683.1	151226839	A	T	0	0.1	-0.1	High	stop_lost	FAM120B
NC_056684.1	30787691	C	A	0	0.1	-0.1	High	stop_gained	IMP3
NC_056684.1	53464401	C	A	0	0.1	-0.1	High	start_lost	USP8
NC_056684.1	53464402	A	T	0	0.1	-0.1	High	start_lost	USP8
NC_056684.1	71433460	T	A	0	0.1	-0.1	High	stop_gained	LOC122222280
NC_056684.1	117882875	C	G	0	0.1	-0.1	High	stop_gained	PAPLN
NC_056686.1	6433453	C	A	0	0.1	-0.1	High	stop_gained	H6PD
NC_056688.1	14588116	G	C	0	0.1	-0.1	High	start_lost	LOC122201430
NC_056688.1	21496115	A	T	0	0.1	-0.1	High	stop_gained	LOC122199901
NC_056688.1	61358395	A	G	0	0.1	-0.1	High	stop_lost&splice_region_variant	LOC122200687
NC_056694.1	24308514	G	A	0	0.1	-0.1	High	stop_gained	LOC122209881
NC_056696.1	66485254	C	T	0	0.1	-0.1	High	stop_gained	FCRL1
NC_056692.1	11218834	C	T	0	0.1	-0.1	High	stop_gained	ATPAF2
NC_056689.1	44765662	C	T	0.45	0.6	-0.15	High	stop_gained	SHLD2
NC_056686.1	206857656	A	C	0.35	0.5	-0.15	High	stop_gained	DOCK10
NC_056693.1	3100882	C	A	0.05	0.2	-0.15	High	stop_gained	RPL28
NC_056694.1	39715356	C	T	0.05	0.2	-0.15	High	stop_gained	IGFALS
NC_056680.1	155584360	C	T	0	0.2	-0.2	High	stop_gained	LOC122212935
NC_056682.1	96510198	G	A	0	0.2	-0.2	High	start_lost	MFSD8
NC_056683.1	98006049	C	A	0	0.2	-0.2	High	stop_gained	LOC122220259
NC_056683.1	119251454	G	C	0	0.2	-0.2	High	stop_gained	LOC122220393
NC_056683.1	149550313	C	T	0	0.2	-0.2	High	stop_gained	KIF25
NC_056685.1	134450416	C	T	0	0.2	-0.2	High	stop_gained	WBP2NL
NC_056687.1	59696132	C	T	0	0.2	-0.2	High	stop_gained	SIDT1
NC_056687.1	87274295	T	A	0	0.2	-0.2	High	stop_gained	LOC122230031
NC_056690.1	66939390	C	G	0	0.2	-0.2	High	start_lost	LOXHD1
NC_056692.1	61122387	G	A	0	0.2	-0.2	High	stop_gained	B3GNTL1
NC_056696.1	60346318	T	C	0.35	0.6	-0.25	High	start_lost	RXRG
NC_056687.1	155858852	T	C	0.05	0.3	-0.25	High	start_lost	CNOT10
NC_056679.1	27575175	C	T	0	0.3	-0.3	High	stop_gained	EPSTI1
NC_056681.1	85731266	G	A	0	0.3	-0.3	High	stop_gained&splice_region_variant	ARHGAP25
NC_056687.1	55724207	T	A	0	0.3	-0.3	High	start_lost	CC2H3orf85
NC_056695.1	81669887	G	A	0.35	0.7	-0.35	High	stop_gained&splice_region_variant	LOC122210895
NC_056689.1	82697885	C	T	0.05	0.4	-0.35	High	stop_gained	MKI67
NC_056683.1	95117196	C	T	0	0.4	-0.4	High	stop_gained	PRDM1
NC_056685.1	54243723	G	T	0	0.4	-0.4	High	stop_gained	LOC122224314
NC_056688.1	60472379	G	A	0	0.4	-0.4	High	stop_gained	LOC122201204
NC_056695.1	6567810	T	C	0.05	0.5	-0.45	High	start_lost	ATP6V1H
NC_056694.1	7789563	G	A	0.35	0.8	-0.45	High	stop_gained	MUC17
NC_056680.1	10885148	T	G	0	0.5	-0.5	High	stop_gained	LOC122214080
NC_056686.1	91880225	C	T	0.15	0.7	-0.55	High	stop_gained	LOC122227080
NC_056683.1	100431773	C	T	1	0	1	Moderate	missense_variant	LAMA4
NC_056690.1	53681835	T	C	0.95	0	0.95	Moderate	missense_variant	TRAPPC8
NC_056682.1	14693953	G	A	1	0.1	0.9	Moderate	missense_variant	TRAPPC11
NC_056690.1	55321019	G	C	1	0.1	0.9	Moderate	missense_variant	ASXL3
NC_056688.1	96335025	C	T	0.9	0	0.9	Moderate	missense_variant	ACCS
NC_056688.1	27606698	C	G	0.95	0.1	0.85	Moderate	missense_variant	SNX19
NC_056690.1	52963717	C	T	0.95	0.1	0.85	Moderate	missense_variant	DSC2
NC_056693.1	7448611	A	G	0.95	0.1	0.85	Moderate	missense_variant	KLK5
NC_056697.1	1696755	G	A	0.95	0.1	0.85	Moderate	missense_variant	ARSL
NC_056685.1	22145721	G	A	0.85	0	0.85	Moderate	missense_variant	KIAA1217
NC_056685.1	120533976	A	T	0.85	0	0.85	Moderate	missense_variant	GAS2L3
NC_056684.1	69449550	C	T	1	0.2	0.8	Moderate	missense_variant	NUTM1
NC_056691.1	74349631	C	A	1	0.2	0.8	Moderate	missense_variant	TMEM268
NC_056684.1	4811168	C	T	0.9	0.1	0.8	Moderate	missense_variant	LOC122221574
NC_056687.1	59769591	C	A	0.9	0.1	0.8	Moderate	missense_variant	USF3
NC_056693.1	6113848	A	G	0.9	0.1	0.8	Moderate	missense_variant	LOC122208856
NC_056679.1	114287961	T	A	0.8	0	0.8	Moderate	missense_variant	PKD2L2
NC_056681.1	48009998	T	C	0.8	0	0.8	Moderate	missense_variant	NAPB
NC_056687.1	2302783	T	C	0.95	0.2	0.75	Moderate	missense_variant	GATD3
NC_056688.1	30953704	C	A	0.95	0.2	0.75	Moderate	missense_variant	LOC122201162
NC_056688.1	31064213	G	A	0.95	0.2	0.75	Moderate	missense_variant	LOC122200076
NC_056688.1	109324819	T	G	0.95	0.2	0.75	Moderate	missense_variant	CCDC87
NC_056690.1	11181236	C	T	0.95	0.2	0.75	Moderate	missense_variant	RBM19
NC_056681.1	23689101	C	T	0.85	0.1	0.75	Moderate	missense_variant	CEP250
NC_056682.1	51477749	T	A	0.85	0.1	0.75	Moderate	missense_variant	PRSS55
NC_056684.1	68837162	C	G	0.85	0.1	0.75	Moderate	missense_variant	RYR3
NC_056685.1	120337702	G	T	0.85	0.1	0.75	Moderate	missense_variant	SLC17A8
NC_056690.1	37432276	G	A	0.85	0.1	0.75	Moderate	missense_variant	LAMA1
NC_056692.1	5863906	G	A	0.85	0.1	0.75	Moderate	missense_variant	DNAH9
NC_056692.1	50922499	G	A	0.85	0.1	0.75	Moderate	missense_variant	KCNJ16
NC_056696.1	42904403	C	T	0.85	0.1	0.75	Moderate	missense_variant	PPP1R15B
NC_056679.1	83759658	A	G	0.75	0	0.75	Moderate	missense_variant	LOC122199694
NC_056679.1	85710102	T	C	0.75	0	0.75	Moderate	missense_variant	LOC122229680
NC_056679.1	88100003	C	T	0.75	0	0.75	Moderate	missense_variant	OBSCN
NC_056679.1	88112489	C	T	0.75	0	0.75	Moderate	missense_variant	OBSCN
NC_056679.1	116802802	T	C	0.75	0	0.75	Moderate	missense_variant	LOC122218963
NC_056684.1	4040959	G	A	0.75	0	0.75	Moderate	missense_variant	HOMER2
NC_056688.1	56331676	A	G	0.75	0	0.75	Moderate	missense_variant	LOC122199208
NC_056693.1	18448169	C	A	0.75	0	0.75	Moderate	missense_variant	SCN1B
NC_056681.1	48050821	C	T	0.8	0.1	0.7	Moderate	missense_variant	CST11
NC_056681.1	48078963	C	A	0.8	0.1	0.7	Moderate	missense_variant	LOC122214982
NC_056686.1	16988658	C	T	0.8	0.1	0.7	Moderate	missense_variant	LUZP1
NC_056686.1	214138436	G	T	0.8	0.1	0.7	Moderate	missense_variant	MROH2A
NC_056692.1	34913195	T	G	0.8	0.1	0.7	Moderate	missense_variant	LOC122206812
NC_056694.1	38287941	C	T	0.8	0.1	0.7	Moderate	missense_variant	CLUAP1
NC_056683.1	104109285	C	G	1	0.3	0.7	Moderate	missense_variant	TSPYL1
NC_056683.1	104109308	C	T	1	0.3	0.7	Moderate	missense_variant	TSPYL1
NC_056683.1	104989513	G	T	1	0.3	0.7	Moderate	missense_variant	GPRC6A
NC_056684.1	69008571	C	T	1	0.3	0.7	Moderate	missense_variant	AVEN
NC_056685.1	120546157	C	T	1	0.3	0.7	Moderate	missense_variant	GAS2L3
NC_056688.1	1418563	A	G	1	0.3	0.7	Moderate	missense_variant	LOC122200248
NC_056688.1	1439171	C	T	1	0.3	0.7	Moderate	missense_variant	LOC122200249
NC_056688.1	102921141	G	A	1	0.3	0.7	Moderate	missense_variant	LOC122200014
NC_056690.1	53941114	G	C	1	0.3	0.7	Moderate	missense_variant	MEP1B
NC_056691.1	625745	C	T	1	0.3	0.7	Moderate	missense_variant	NOL8
NC_056691.1	807724	T	C	1	0.3	0.7	Moderate	missense_variant	ECM2
NC_056691.1	807882	T	G	1	0.3	0.7	Moderate	missense_variant	ECM2
NC_056686.1	213128854	G	C	0.9	0.2	0.7	Moderate	missense_variant	CHRNG
NC_056688.1	6300433	G	A	0.9	0.2	0.7	Moderate	missense_variant	ALKBH8
NC_056689.1	33402117	G	A	0.9	0.2	0.7	Moderate	missense_variant	CFAP70
NC_056691.1	24418204	C	T	0.9	0.2	0.7	Moderate	missense_variant	FRMD3
NC_056679.1	125519981	A	C	0.7	0	0.7	Moderate	missense_variant	ACTBL2
NC_056681.1	8783600	A	G	0.7	0	0.7	Moderate	missense_variant	ZNF217
NC_056681.1	120217741	G	A	0.7	0	0.7	Moderate	missense_variant	ADCY3
NC_056683.1	135545996	G	A	0.7	0	0.7	Moderate	missense_variant	AKAP12
NC_056684.1	48551279	C	T	0.7	0	0.7	Moderate	missense_variant	NEDD4
NC_056687.1	58529157	G	A	0.7	0	0.7	Moderate	missense_variant	LOC122229273
NC_056688.1	39640949	T	C	0.7	0	0.7	Moderate	missense_variant	TAF1D
NC_056691.1	50178743	G	C	0.7	0	0.7	Moderate	missense_variant	IFT74
NC_056693.1	1472688	G	A	0.7	0	0.7	Moderate	missense_variant	LOC122207632
NC_056693.1	15123705	G	A	0.7	0	0.7	Moderate	missense_variant	CCER2
NC_056681.1	58533551	G	A	0.75	0.1	0.65	Moderate	missense_variant	RFX8
NC_056682.1	74058110	A	T	0.75	0.1	0.65	Moderate	missense_variant	MND1
NC_056682.1	147981632	C	T	0.75	0.1	0.65	Moderate	missense_variant	ENAM
NC_056683.1	480081	A	G	0.75	0.1	0.65	Moderate	missense_variant	LOC122219320
NC_056685.1	28846175	G	A	0.75	0.1	0.65	Moderate	missense_variant	LOC122224030
NC_056686.1	217585552	G	A	0.75	0.1	0.65	Moderate	missense_variant&splice_region_variant	SCLY
NC_056687.1	71237109	C	T	0.75	0.1	0.65	Moderate	missense_variant	MUC20
NC_056689.1	79153860	A	C	0.75	0.1	0.65	Moderate	missense_variant	CHST15
NC_056690.1	10440877	C	T	0.75	0.1	0.65	Moderate	missense_variant	OAS3
NC_056691.1	65473108	C	G	0.75	0.1	0.65	Moderate	missense_variant	LOC122205506
NC_056692.1	23425765	T	C	0.75	0.1	0.65	Moderate	missense_variant	DDX52
NC_056692.1	38417529	G	A	0.75	0.1	0.65	Moderate	missense_variant	LOC122206048
NC_056692.1	38576010	T	A	0.75	0.1	0.65	Moderate	missense_variant	LOC122206002
NC_056692.1	49243090	C	T	0.75	0.1	0.65	Moderate	missense_variant	RGS9
NC_056693.1	15455750	G	C	0.75	0.1	0.65	Moderate	missense_variant	RYR1
NC_056680.1	146964363	A	G	0.65	0	0.65	Moderate	missense_variant	PLXNA4
NC_056680.1	165319708	G	A	0.65	0	0.65	Moderate	missense_variant	RBM33
NC_056681.1	58522793	C	A	0.65	0	0.65	Moderate	missense_variant	RFX8
NC_056681.1	66429987	G	T	0.65	0	0.65	Moderate	missense_variant	TTC7A
NC_056682.1	96740544	T	A	0.65	0	0.65	Moderate	missense_variant	INTU
NC_056682.1	199573367	A	G	0.65	0	0.65	Moderate	missense_variant	EVC
NC_056682.1	199573400	C	T	0.65	0	0.65	Moderate	missense_variant	EVC
NC_056684.1	69449677	G	C	0.65	0	0.65	Moderate	missense_variant	NUTM1
NC_056684.1	71083659	A	C	0.65	0	0.65	Moderate	missense_variant	TEP1
NC_056685.1	109830077	T	A	0.65	0	0.65	Moderate	missense_variant	CEP290
NC_056686.1	51022794	G	A	0.65	0	0.65	Moderate	missense_variant	DOCK7
NC_056687.1	58329510	C	A	0.65	0	0.65	Moderate	missense_variant	TMPRSS7
NC_056689.1	77442866	C	G	0.65	0	0.65	Moderate	missense_variant	TACC2
NC_056691.1	5339738	C	T	0.65	0	0.65	Moderate	missense_variant	LOC122205133
NC_056692.1	39810033	G	A	0.65	0	0.65	Moderate	missense_variant	KRTAP29-1
NC_056692.1	50212350	T	C	0.65	0	0.65	Moderate	missense_variant	ABCA5
NC_056680.1	5324524	G	A	0.95	0.3	0.65	Moderate	missense_variant	LOC122213857
NC_056680.1	89775074	G	A	0.95	0.3	0.65	Moderate	missense_variant	ELAPOR2
NC_056686.1	211839849	G	A	0.95	0.3	0.65	Moderate	missense_variant	GPR55
NC_056688.1	30936251	A	G	0.95	0.3	0.65	Moderate	missense_variant	LOC122201162
NC_056679.1	197348183	C	T	0.85	0.2	0.65	Moderate	missense_variant	ADRB2
NC_056681.1	48162203	T	C	0.85	0.2	0.65	Moderate	missense_variant	LOC122215880
NC_056684.1	676305	T	C	0.85	0.2	0.65	Moderate	missense_variant&splice_region_variant	CTSH
NC_056693.1	5759492	G	C	0.85	0.2	0.65	Moderate	missense_variant	LOC122208851
NC_056693.1	5759849	A	C	0.85	0.2	0.65	Moderate	missense_variant	LOC122208851
NC_056693.1	5760043	C	T	0.85	0.2	0.65	Moderate	missense_variant	LOC122208851
NC_056679.1	81329337	A	G	0.9	0.3	0.6	Moderate	missense_variant	ATP11A
NC_056681.1	928362	G	A	0.9	0.3	0.6	Moderate	missense_variant	COL20A1
NC_056681.1	15296683	C	T	0.9	0.3	0.6	Moderate	missense_variant	LOC122215485
NC_056681.1	52218585	T	C	0.9	0.3	0.6	Moderate	missense_variant	GCC2
NC_056681.1	62070785	T	C	0.9	0.3	0.6	Moderate	missense_variant	CA3H2orf92
NC_056681.1	118272598	C	T	0.9	0.3	0.6	Moderate	missense_variant	PREB
NC_056682.1	32426302	G	A	0.9	0.3	0.6	Moderate	missense_variant	CDCA2
NC_056682.1	32426546	A	G	0.9	0.3	0.6	Moderate	missense_variant	CDCA2
NC_056683.1	141949973	C	G	0.9	0.3	0.6	Moderate	missense_variant	TULP4
NC_056684.1	50248265	T	G	0.9	0.3	0.6	Moderate	missense_variant	LOC122222016
NC_056685.1	132463925	G	A	0.9	0.3	0.6	Moderate	missense_variant	ENTHD1
NC_056688.1	16672931	T	A	0.9	0.3	0.6	Moderate	missense_variant	NLRX1
NC_056688.1	21980103	A	G	0.9	0.3	0.6	Moderate	missense_variant	CCDC15
NC_056688.1	21980810	C	G	0.9	0.3	0.6	Moderate	missense_variant	CCDC15
NC_056688.1	21982100	T	C	0.9	0.3	0.6	Moderate	missense_variant	CCDC15
NC_056688.1	42935617	A	G	0.9	0.3	0.6	Moderate	missense_variant	NAALAD2
NC_056688.1	43172753	C	T	0.9	0.3	0.6	Moderate	missense_variant	LOC122201179
NC_056688.1	43172873	G	C	0.9	0.3	0.6	Moderate	missense_variant	LOC122201179
NC_056695.1	12305382	G	A	0.9	0.3	0.6	Moderate	missense_variant	CHD7
NC_056680.1	111916701	C	T	0.8	0.2	0.6	Moderate	missense_variant	ABCB5
NC_056680.1	111977783	G	T	0.8	0.2	0.6	Moderate	missense_variant	ABCB5
NC_056680.1	111982001	G	A	0.8	0.2	0.6	Moderate	missense_variant	ABCB5
NC_056684.1	119455217	T	G	0.8	0.2	0.6	Moderate	missense_variant	MLH3
NC_056686.1	18725854	C	T	0.8	0.2	0.6	Moderate	missense_variant	LOC122227799
NC_056688.1	54904681	C	T	0.8	0.2	0.6	Moderate	missense_variant	MYO7A
NC_056692.1	974356	G	A	0.8	0.2	0.6	Moderate	missense_variant	LOC122206935
NC_056692.1	974601	C	T	0.8	0.2	0.6	Moderate	missense_variant	LOC122206935
NC_056693.1	56969442	G	A	0.8	0.2	0.6	Moderate	missense_variant	DNAAF1
NC_056695.1	13533048	C	T	0.8	0.2	0.6	Moderate	missense_variant	LOC122211248
NC_056695.1	13541236	C	T	0.8	0.2	0.6	Moderate	missense_variant	LOC122211248
NC_056680.1	39775736	T	C	1	0.4	0.6	Moderate	missense_variant	SHQ1
NC_056681.1	99036757	G	A	1	0.4	0.6	Moderate	missense_variant	DNAH6
NC_056681.1	99072092	G	A	1	0.4	0.6	Moderate	missense_variant	DNAH6
NC_056682.1	192800340	A	G	1	0.4	0.6	Moderate	missense_variant	PROM1
NC_056683.1	79846730	T	C	1	0.4	0.6	Moderate	missense_variant	MDN1
NC_056686.1	7382142	C	A	1	0.4	0.6	Moderate	missense_variant	KIF1B
NC_056686.1	45633566	G	A	1	0.4	0.6	Moderate	missense_variant	FYB2
NC_056688.1	43030640	T	A	1	0.4	0.6	Moderate	missense_variant	UBTFL1
NC_056688.1	43030641	C	T	1	0.4	0.6	Moderate	missense_variant	UBTFL1
NC_056688.1	43030719	C	G	1	0.4	0.6	Moderate	missense_variant	UBTFL1
NC_056689.1	48965861	G	C	1	0.4	0.6	Moderate	missense_variant	LOC122201734
NC_056690.1	38251551	G	A	1	0.4	0.6	Moderate	missense_variant	L3MBTL4
NC_056690.1	43459573	C	T	1	0.4	0.6	Moderate	missense_variant	ENOSF1
NC_056691.1	613170	T	C	1	0.4	0.6	Moderate	missense_variant	NOL8
NC_056693.1	6987015	G	C	1	0.4	0.6	Moderate	missense_variant	LOC122207991
NC_056693.1	48149399	C	A	1	0.4	0.6	Moderate	missense_variant	HYDIN
NC_056696.1	39255041	C	T	1	0.4	0.6	Moderate	missense_variant	LOC122212114
NC_056680.1	12918714	G	A	0.7	0.1	0.6	Moderate	missense_variant	NIBAN3
NC_056680.1	12918786	G	A	0.7	0.1	0.6	Moderate	missense_variant	NIBAN3
NC_056680.1	69641882	G	A	0.7	0.1	0.6	Moderate	missense_variant	LOC122205677
NC_056681.1	11660709	T	C	0.7	0.1	0.6	Moderate	missense_variant	LOC122215428
NC_056681.1	11660788	G	A	0.7	0.1	0.6	Moderate	missense_variant	LOC122215428
NC_056681.1	79558092	G	A	0.7	0.1	0.6	Moderate	missense_variant	FAM161A
NC_056683.1	142615267	C	T	0.7	0.1	0.6	Moderate	missense_variant	FNDC1
NC_056684.1	51910708	G	A	0.7	0.1	0.6	Moderate	missense_variant	MYO5C
NC_056685.1	121641038	T	C	0.7	0.1	0.6	Moderate	missense_variant	GNPTAB
NC_056686.1	33820016	G	A	0.7	0.1	0.6	Moderate	missense_variant	SZT2
NC_056686.1	33851843	C	T	0.7	0.1	0.6	Moderate	missense_variant	HYI
NC_056687.1	59549552	G	A	0.7	0.1	0.6	Moderate	missense_variant	CFAP44
NC_056689.1	8711299	C	T	0.7	0.1	0.6	Moderate	missense_variant	LOC122201678
NC_056689.1	77026367	G	A	0.7	0.1	0.6	Moderate	missense_variant	FGFR2
NC_056690.1	41557126	T	G	0.7	0.1	0.6	Moderate	missense_variant	METTL4
NC_056691.1	91982982	C	T	0.7	0.1	0.6	Moderate	missense_variant	LOC122204439
NC_056693.1	20085965	A	G	0.7	0.1	0.6	Moderate	missense_variant	RHPN2
NC_056694.1	31864514	G	A	0.7	0.1	0.6	Moderate	missense_variant	LOC122209464
NC_056694.1	31864518	G	T	0.7	0.1	0.6	Moderate	missense_variant	LOC122209464
NC_056679.1	140571145	A	T	0.6	0	0.6	Moderate	missense_variant	IQGAP2
NC_056679.1	144014294	C	G	0.6	0	0.6	Moderate	missense_variant	ZFYVE16
NC_056680.1	143664706	T	C	0.6	0	0.6	Moderate	missense_variant	FAM71F2
NC_056682.1	98837238	G	C	0.6	0	0.6	Moderate	missense_variant	FAT4
NC_056683.1	104866	T	A	0.6	0	0.6	Moderate	missense_variant	LOC122219309
NC_056684.1	118595383	A	G	0.6	0	0.6	Moderate	missense_variant	BBOF1
NC_056684.1	118605324	A	C	0.6	0	0.6	Moderate	missense_variant	BBOF1
NC_056684.1	137223008	A	T	0.6	0	0.6	Moderate	missense_variant	CLMN
NC_056687.1	3689057	C	T	0.6	0	0.6	Moderate	missense_variant	TFF1
NC_056687.1	113104896	G	A	0.6	0	0.6	Moderate	missense_variant	CLRN1
NC_056688.1	40258814	G	A	0.6	0	0.6	Moderate	missense_variant	MTNR1B
NC_056691.1	92291975	C	T	0.6	0	0.6	Moderate	missense_variant	PMPCA
NC_056693.1	12088071	G	T	0.6	0	0.6	Moderate	missense_variant	ZNF229
NC_056680.1	62549692	G	A	0.85	0.3	0.55	Moderate	missense_variant	ABCA13
NC_056683.1	89055664	T	G	0.85	0.3	0.55	Moderate	missense_variant	USP45
NC_056684.1	113113892	G	A	0.85	0.3	0.55	Moderate	missense_variant	ZFYVE26
NC_056685.1	29299613	T	G	0.85	0.3	0.55	Moderate	missense_variant	LOC122224032
NC_056686.1	18725860	A	G	0.85	0.3	0.55	Moderate	missense_variant	LOC122227799
NC_056688.1	112049187	G	A	0.85	0.3	0.55	Moderate	missense_variant	PPFIA1
NC_056693.1	5759694	C	G	0.85	0.3	0.55	Moderate	missense_variant	LOC122208851
NC_056693.1	5760208	T	C	0.85	0.3	0.55	Moderate	missense_variant	LOC122208851
NC_056694.1	7650939	G	A	0.85	0.3	0.55	Moderate	missense_variant	ZAN
NC_056679.1	91189121	T	G	0.75	0.2	0.55	Moderate	missense_variant	ZNF354C
NC_056679.1	117050381	C	A	0.75	0.2	0.55	Moderate	missense_variant	PCDHB8
NC_056682.1	148778865	G	A	0.75	0.2	0.55	Moderate	missense_variant	LOC122217127
NC_056683.1	29495818	G	C	0.75	0.2	0.55	Moderate	missense_variant	VARS2
NC_056683.1	29496084	C	T	0.75	0.2	0.55	Moderate	missense_variant	VARS2
NC_056683.1	29519860	G	C	0.75	0.2	0.55	Moderate	missense_variant	MUCL3
NC_056683.1	29558024	G	C	0.75	0.2	0.55	Moderate	missense_variant	MUC21
NC_056685.1	14122131	A	G	0.75	0.2	0.55	Moderate	missense_variant	ITGA8
NC_056685.1	14122222	C	G	0.75	0.2	0.55	Moderate	missense_variant	ITGA8
NC_056685.1	43162877	A	G	0.75	0.2	0.55	Moderate	missense_variant	LOC122224220
NC_056686.1	165915201	A	C	0.75	0.2	0.55	Moderate	missense_variant	CCDC141
NC_056687.1	34572489	T	A	0.75	0.2	0.55	Moderate	missense_variant	GBE1
NC_056692.1	49730501	G	A	0.75	0.2	0.55	Moderate	missense_variant	LOC122207199
NC_056693.1	60258051	G	A	0.75	0.2	0.55	Moderate	missense_variant	ZC3H18
NC_056694.1	40088039	G	A	0.75	0.2	0.55	Moderate	missense_variant	UBE2I
NC_056680.1	10133915	G	A	0.65	0.1	0.55	Moderate	missense_variant	ADGRE5
NC_056680.1	10134552	C	T	0.65	0.1	0.55	Moderate	missense_variant	ADGRE5
NC_056680.1	10134664	C	A	0.65	0.1	0.55	Moderate	missense_variant	ADGRE5
NC_056680.1	120785582	G	A	0.65	0.1	0.55	Moderate	missense_variant	GARS1
NC_056680.1	160978103	C	T	0.65	0.1	0.55	Moderate	missense_variant	ZBED6CL
NC_056682.1	35716185	A	G	0.65	0.1	0.55	Moderate	missense_variant	REEP4
NC_056682.1	35746170	A	G	0.65	0.1	0.55	Moderate	missense_variant	NUDT18
NC_056683.1	105398964	T	C	0.65	0.1	0.55	Moderate	missense_variant	ROS1
NC_056683.1	127376558	G	T	0.65	0.1	0.55	Moderate	missense_variant	NMBR
NC_056685.1	54347185	A	C	0.65	0.1	0.55	Moderate	missense_variant	LOC122224320
NC_056685.1	54455478	G	T	0.65	0.1	0.55	Moderate	missense_variant	LOC122224312
NC_056685.1	54456299	C	T	0.65	0.1	0.55	Moderate	missense_variant	LOC122224312
NC_056685.1	54456304	T	G	0.65	0.1	0.55	Moderate	missense_variant	LOC122224312
NC_056685.1	54456305	C	G	0.65	0.1	0.55	Moderate	missense_variant	LOC122224312
NC_056685.1	54456311	T	C	0.65	0.1	0.55	Moderate	missense_variant	LOC122224312
NC_056685.1	83676937	C	A	0.65	0.1	0.55	Moderate	missense_variant	TSFM
NC_056689.1	76967803	C	G	0.65	0.1	0.55	Moderate	missense_variant	FGFR2
NC_056691.1	43529861	G	A	0.65	0.1	0.55	Moderate	missense_variant	SAXO1
NC_056691.1	61123776	G	A	0.65	0.1	0.55	Moderate	missense_variant	COL15A1
NC_056693.1	6799529	C	G	0.65	0.1	0.55	Moderate	missense_variant	LOC122209069
NC_056679.1	232870744	G	A	0.55	0	0.55	Moderate	missense_variant	FASTKD3
NC_056680.1	113314699	T	C	0.55	0	0.55	Moderate	missense_variant	RAPGEF5
NC_056681.1	107507769	T	G	0.55	0	0.55	Moderate	missense_variant	THUMPD2
NC_056682.1	133228070	C	T	0.55	0	0.55	Moderate	missense_variant	AFF1
NC_056682.1	200473996	A	G	0.55	0	0.55	Moderate	missense_variant	KIAA0232
NC_056683.1	114444668	G	A	0.55	0	0.55	Moderate	missense_variant	LOC122220760
NC_056683.1	119064418	A	C	0.55	0	0.55	Moderate	missense_variant	LOC122219172
NC_056683.1	135772395	C	T	0.55	0	0.55	Moderate	missense_variant	CCDC170
NC_056684.1	110549997	G	A	0.55	0	0.55	Moderate	missense_variant	SPTB
NC_056685.1	123481867	A	G	0.55	0	0.55	Moderate	missense_variant	TDG
NC_056685.1	123482518	C	T	0.55	0	0.55	Moderate	missense_variant&splice_region_variant	TDG
NC_056686.1	38170799	C	T	0.55	0	0.55	Moderate	missense_variant	LOC122227036
NC_056686.1	214213195	G	A	0.55	0	0.55	Moderate	missense_variant	TRPM8
NC_056686.1	217368215	G	A	0.55	0	0.55	Moderate	missense_variant	RBM44
NC_056688.1	56358183	C	A	0.55	0	0.55	Moderate	missense_variant	MAP6
NC_056688.1	56490091	G	A	0.55	0	0.55	Moderate	missense_variant	GDPD5
NC_056688.1	106118606	A	G	0.55	0	0.55	Moderate	missense_variant	AHNAK
NC_056689.1	77444033	G	A	0.55	0	0.55	Moderate	missense_variant	TACC2
NC_056690.1	18626093	A	T	0.55	0	0.55	Moderate	missense_variant	LOC122203498
NC_056690.1	37571286	A	T	0.55	0	0.55	Moderate	missense_variant	ARHGAP28
NC_056691.1	81285595	G	T	0.55	0	0.55	Moderate	missense_variant	LOC122205089
NC_056691.1	92246619	G	A	0.55	0	0.55	Moderate	missense_variant	SEC16A
NC_056691.1	92247285	C	G	0.55	0	0.55	Moderate	missense_variant	SEC16A
NC_056693.1	741194	C	T	0.55	0	0.55	Moderate	missense_variant	LOC122207786
NC_056694.1	7476967	C	T	0.55	0	0.55	Moderate	missense_variant	AGFG2
NC_056695.1	46782171	C	G	0.55	0	0.55	Moderate	missense_variant	LOC122210597
NC_056679.1	212001773	G	A	0.95	0.4	0.55	Moderate	missense_variant	ADAMTS12
NC_056680.1	160827799	C	G	0.95	0.4	0.55	Moderate	missense_variant	KRBA1
NC_056681.1	155226	G	A	0.95	0.4	0.55	Moderate	missense_variant	PCMTD2
NC_056681.1	15041378	G	A	0.95	0.4	0.55	Moderate	missense_variant	SPATA25
NC_056681.1	55056051	C	T	0.95	0.4	0.55	Moderate	missense_variant	TGFBRAP1
NC_056683.1	63155022	T	C	0.95	0.4	0.55	Moderate	missense_variant	COL9A1
NC_056683.1	147479353	C	T	0.95	0.4	0.55	Moderate	missense_variant	CB2H6orf118
NC_056683.1	147479465	G	A	0.95	0.4	0.55	Moderate	missense_variant	CB2H6orf118
NC_056685.1	43381047	A	C	0.95	0.4	0.55	Moderate	missense_variant	CLECL1
NC_056686.1	15964179	G	A	0.95	0.4	0.55	Moderate	missense_variant	HSPG2
NC_056686.1	101848955	T	A	0.95	0.4	0.55	Moderate	missense_variant	HMGCS2
NC_056687.1	67332278	C	T	0.95	0.4	0.55	Moderate	missense_variant	ILDR1
NC_056687.1	81998025	G	A	0.95	0.4	0.55	Moderate	missense_variant	EHHADH
NC_056679.1	872231	A	G	1	0.5	0.5	Moderate	missense_variant	ZMYM5
NC_056679.1	230866107	T	G	1	0.5	0.5	Moderate	missense_variant	ATPSCKMT
NC_056680.1	10885190	C	T	1	0.5	0.5	Moderate	missense_variant	LOC122214080
NC_056680.1	97658724	T	C	1	0.5	0.5	Moderate	missense_variant	PDK4
NC_056680.1	162891694	G	A	1	0.5	0.5	Moderate	missense_variant	CCT8L2
NC_056682.1	73262701	G	T	1	0.5	0.5	Moderate	missense_variant	DCHS2
NC_056682.1	118785808	G	A	1	0.5	0.5	Moderate	missense_variant	CENPE
NC_056682.1	118786907	A	G	1	0.5	0.5	Moderate	missense_variant	CENPE
NC_056682.1	118789336	T	G	1	0.5	0.5	Moderate	missense_variant	CENPE
NC_056682.1	184647263	G	A	1	0.5	0.5	Moderate	missense_variant	SEPSECS
NC_056684.1	70140445	C	T	1	0.5	0.5	Moderate	missense_variant	LOC122221240
NC_056684.1	99735345	G	C	1	0.5	0.5	Moderate	missense_variant	TXNDC16
NC_056685.1	64655266	G	T	1	0.5	0.5	Moderate	missense_variant	DNM1L
NC_056686.1	23900171	G	A	1	0.5	0.5	Moderate	missense_variant&splice_region_variant	SPOCD1
NC_056687.1	95973874	A	G	1	0.5	0.5	Moderate	missense_variant	MYNN
NC_056687.1	158207804	A	G	1	0.5	0.5	Moderate	missense_variant	ZNF197
NC_056688.1	1403138	G	A	1	0.5	0.5	Moderate	missense_variant	LOC122200248
NC_056689.1	30145260	C	T	1	0.5	0.5	Moderate	missense_variant	FAM241B
NC_056689.1	48965874	A	G	1	0.5	0.5	Moderate	missense_variant	LOC122201734
NC_056689.1	48966105	G	A	1	0.5	0.5	Moderate	missense_variant	LOC122201734
NC_056689.1	48966173	G	A	1	0.5	0.5	Moderate	missense_variant	LOC122201734
NC_056690.1	54919776	A	C	1	0.5	0.5	Moderate	missense_variant	CCDC178
NC_056691.1	5865965	A	G	1	0.5	0.5	Moderate	missense_variant	LOC122205455
NC_056691.1	5866084	G	T	1	0.5	0.5	Moderate	missense_variant	LOC122205455
NC_056691.1	67898883	G	A	1	0.5	0.5	Moderate	missense_variant	ZNF462
NC_056693.1	16634675	A	C	1	0.5	0.5	Moderate	missense_variant	LOC122208712
NC_056693.1	18352038	G	C	1	0.5	0.5	Moderate	missense_variant	FXYD5
NC_056693.1	18857312	G	C	1	0.5	0.5	Moderate	missense_variant	PDCD2L
NC_056694.1	17956492	A	G	1	0.5	0.5	Moderate	missense_variant	SPN
NC_056696.1	30997937	G	A	1	0.5	0.5	Moderate	missense_variant	TATDN3
NC_056696.1	35490037	G	A	1	0.5	0.5	Moderate	missense_variant	CR2
NC_056682.1	82612092	G	A	0.9	0.4	0.5	Moderate	missense_variant	GYPA
NC_056687.1	71800835	A	G	0.9	0.4	0.5	Moderate	missense_variant&splice_region_variant	SMCO1
NC_056689.1	18349204	A	G	0.9	0.4	0.5	Moderate	missense_variant	URB2
NC_056690.1	57086960	C	T	0.9	0.4	0.5	Moderate	missense_variant	GALNT1
NC_056692.1	57691580	T	C	0.9	0.4	0.5	Moderate	missense_variant	DNAH17
NC_056695.1	4335677	A	C	0.9	0.4	0.5	Moderate	missense_variant	PXDNL
NC_056695.1	12986944	C	T	0.9	0.4	0.5	Moderate	missense_variant	ASPH
NC_056696.1	16310335	G	C	0.9	0.4	0.5	Moderate	missense_variant	DARS2
NC_056696.1	16315465	G	A	0.9	0.4	0.5	Moderate	missense_variant	DARS2
NC_056696.1	20596163	C	T	0.9	0.4	0.5	Moderate	missense_variant	LOC122211523
NC_056696.1	33646937	G	A	0.9	0.4	0.5	Moderate	missense_variant	LAMB3
NC_056680.1	11517056	C	T	0.8	0.3	0.5	Moderate	missense_variant	RASAL3
NC_056681.1	31036824	C	T	0.8	0.3	0.5	Moderate	missense_variant	PRND
NC_056681.1	62409568	G	C	0.8	0.3	0.5	Moderate	missense_variant	FER1L5
NC_056681.1	131695018	T	C	0.8	0.3	0.5	Moderate	missense_variant	CA3H2orf50
NC_056683.1	147459218	T	C	0.8	0.3	0.5	Moderate	missense_variant	CB2H6orf118
NC_056684.1	5490960	G	A	0.8	0.3	0.5	Moderate	missense_variant	LOC122221598
NC_056684.1	5491408	G	A	0.8	0.3	0.5	Moderate	missense_variant	LOC122221598
NC_056685.1	54378257	G	A	0.8	0.3	0.5	Moderate	missense_variant	LOC122224318
NC_056686.1	19588575	C	T	0.8	0.3	0.5	Moderate	missense_variant	UBXN11
NC_056686.1	37154597	G	A	0.8	0.3	0.5	Moderate	missense_variant	STIL
NC_056691.1	81464073	G	A	0.8	0.3	0.5	Moderate	missense_variant	LOC122204594
NC_056692.1	34902035	G	A	0.8	0.3	0.5	Moderate	missense_variant	LOC122206812
NC_056693.1	1148092	G	A	0.8	0.3	0.5	Moderate	missense_variant	LOC122208955
NC_056693.1	16256494	T	G	0.8	0.3	0.5	Moderate	missense_variant	LOC122207715
NC_056693.1	16256639	G	C	0.8	0.3	0.5	Moderate	missense_variant	LOC122207715
NC_056694.1	41342407	G	A	0.8	0.3	0.5	Moderate	missense_variant	IL9R
NC_056694.1	41344016	A	G	0.8	0.3	0.5	Moderate	missense_variant	IL9R
NC_056679.1	531137	C	T	0.6	0.1	0.5	Moderate	missense_variant	CENPJ
NC_056680.1	113088330	G	C	0.6	0.1	0.5	Moderate	missense_variant	CDCA7L
NC_056680.1	154691659	G	A	0.6	0.1	0.5	Moderate	missense_variant	TAS2R4
NC_056681.1	23598898	G	T	0.6	0.1	0.5	Moderate	missense_variant	LOC122215196
NC_056682.1	6925928	C	T	0.6	0.1	0.5	Moderate	missense_variant	LOC122216829
NC_056684.1	67473041	C	T	0.6	0.1	0.5	Moderate	missense_variant	ZNF770
NC_056684.1	105007063	A	G	0.6	0.1	0.5	Moderate	missense_variant	KIAA0586
NC_056684.1	145624629	C	T	0.6	0.1	0.5	Moderate	missense_variant	AHNAK2
NC_056684.1	145624750	A	T	0.6	0.1	0.5	Moderate	missense_variant	AHNAK2
NC_056684.1	145624772	G	C	0.6	0.1	0.5	Moderate	missense_variant	AHNAK2
NC_056685.1	103127104	G	A	0.6	0.1	0.5	Moderate	missense_variant	PTPRQ
NC_056685.1	133810649	G	A	0.6	0.1	0.5	Moderate	missense_variant	L3MBTL2
NC_056686.1	45791920	G	A	0.6	0.1	0.5	Moderate	missense_variant	C8A
NC_056687.1	112636604	G	C	0.6	0.1	0.5	Moderate	missense_variant	IGSF10
NC_056687.1	112645842	T	G	0.6	0.1	0.5	Moderate	missense_variant	IGSF10
NC_056687.1	112691519	T	G	0.6	0.1	0.5	Moderate	missense_variant	MED12L
NC_056687.1	114559956	G	A	0.6	0.1	0.5	Moderate	missense_variant	TM4SF1
NC_056688.1	39152929	C	T	0.6	0.1	0.5	Moderate	missense_variant	GPR83
NC_056688.1	39666564	C	T	0.6	0.1	0.5	Moderate	missense_variant	CEP295
NC_056688.1	67765798	C	T	0.6	0.1	0.5	Moderate	missense_variant	GALNT18
NC_056690.1	19534234	C	T	0.6	0.1	0.5	Moderate	missense_variant	RSPH14
NC_056690.1	41032740	G	A	0.6	0.1	0.5	Moderate	missense_variant	MYOM1
NC_056691.1	86409289	A	C	0.6	0.1	0.5	Moderate	missense_variant	LOC122204400
NC_056692.1	8829705	G	C	0.6	0.1	0.5	Moderate	missense_variant	CDRT4
NC_056694.1	23563700	T	C	0.6	0.1	0.5	Moderate	missense_variant	OTOA
NC_056694.1	41347795	A	G	0.6	0.1	0.5	Moderate	missense_variant	IL9R
NC_056696.1	18916210	A	G	0.6	0.1	0.5	Moderate	missense_variant	PAPPA2
NC_056679.1	146620945	G	T	0.5	0	0.5	Moderate	missense_variant	VCAN
NC_056680.1	12784559	C	T	0.5	0	0.5	Moderate	missense_variant	LOC122214145
NC_056680.1	94432606	G	A	0.5	0	0.5	Moderate	missense_variant	AKAP9
NC_056680.1	111439687	G	C	0.5	0	0.5	Moderate	missense_variant	MACC1
NC_056681.1	120796675	C	G	0.5	0	0.5	Moderate	missense_variant	FAM228B
NC_056681.1	133499521	T	A	0.5	0	0.5	Moderate	missense_variant	MBOAT2
NC_056682.1	184045363	G	A	0.5	0	0.5	Moderate	missense_variant	SEL1L3
NC_056683.1	97956171	G	A	0.5	0	0.5	Moderate	missense_variant	LOC122220247
NC_056683.1	97974986	G	A	0.5	0	0.5	Moderate	missense_variant	LOC122220259
NC_056683.1	97990577	G	A	0.5	0	0.5	Moderate	missense_variant	LOC122220259
NC_056684.1	71602300	A	G	0.5	0	0.5	Moderate	missense_variant	ARHGEF40
NC_056684.1	82070678	C	A	0.5	0	0.5	Moderate	missense_variant	AKAP6
NC_056686.1	42670213	C	T	0.5	0	0.5	Moderate	missense_variant	CZIB
NC_056686.1	101461171	G	A	0.5	0	0.5	Moderate	missense_variant	WARS2
NC_056686.1	123252357	C	T	0.5	0	0.5	Moderate	missense_variant	GPR39
NC_056686.1	154119557	G	T	0.5	0	0.5	Moderate	missense_variant	TTC21B
NC_056688.1	106104663	C	T	0.5	0	0.5	Moderate	missense_variant	AHNAK
NC_056688.1	106114215	T	C	0.5	0	0.5	Moderate	missense_variant	AHNAK
NC_056688.1	106114249	A	T	0.5	0	0.5	Moderate	missense_variant	AHNAK
NC_056688.1	106114684	C	G	0.5	0	0.5	Moderate	missense_variant	AHNAK
NC_056688.1	106119243	C	T	0.5	0	0.5	Moderate	missense_variant	AHNAK
NC_056688.1	109731201	G	A	0.5	0	0.5	Moderate	missense_variant	SYT12
NC_056689.1	37340082	G	A	0.5	0	0.5	Moderate	missense_variant	DLG5
NC_056693.1	3695990	A	G	0.5	0	0.5	Moderate	missense_variant	LILRA5
NC_056693.1	8531599	G	C	0.5	0	0.5	Moderate	missense_variant	ALDH16A1
NC_056694.1	10293245	C	G	0.5	0	0.5	Moderate	missense_variant	LOC122209706
NC_056696.1	59250156	C	G	0.5	0	0.5	Moderate	missense_variant	HHIPL2
NC_056696.1	59338880	A	C	0.5	0	0.5	Moderate	missense_variant	MIA3
NC_056696.1	59339426	G	T	0.5	0	0.5	Moderate	missense_variant	MIA3
NC_056696.1	59340070	A	G	0.5	0	0.5	Moderate	missense_variant	MIA3
NC_056681.1	36268192	C	T	0.7	0.2	0.5	Moderate	missense_variant	LOC122215812
NC_056682.1	101290817	C	T	0.7	0.2	0.5	Moderate	missense_variant	BBS12
NC_056682.1	198036205	G	A	0.7	0.2	0.5	Moderate	missense_variant	SLC2A9
NC_056683.1	33318963	T	C	0.7	0.2	0.5	Moderate	missense_variant	UHRF1BP1
NC_056683.1	136436089	G	A	0.7	0.2	0.5	Moderate	missense_variant	SYNE1
NC_056683.1	136453244	C	A	0.7	0.2	0.5	Moderate	missense_variant	SYNE1
NC_056685.1	17546713	C	T	0.7	0.2	0.5	Moderate	missense_variant	MALRD1
NC_056685.1	79096834	A	G	0.7	0.2	0.5	Moderate	missense_variant	LOC122224606
NC_056686.1	190681436	C	T	0.7	0.2	0.5	Moderate	missense_variant	EEF1B2
NC_056686.1	191976860	C	T	0.7	0.2	0.5	Moderate	missense_variant	METTL21A
NC_056687.1	25930360	G	A	0.7	0.2	0.5	Moderate	missense_variant	CC2H21orf91
NC_056687.1	25930366	G	A	0.7	0.2	0.5	Moderate	missense_variant	CC2H21orf91
NC_056687.1	55190148	C	T	0.7	0.2	0.5	Moderate	missense_variant	CIP2A
NC_056687.1	57920699	C	T	0.7	0.2	0.5	Moderate	missense_variant	CD96
NC_056687.1	147982329	G	T	0.7	0.2	0.5	Moderate	missense_variant	GASK1A
NC_056687.1	147982600	G	C	0.7	0.2	0.5	Moderate	missense_variant	GASK1A
NC_056688.1	38949038	T	C	0.7	0.2	0.5	Moderate	missense_variant	PIWIL4
NC_056688.1	40258534	C	T	0.7	0.2	0.5	Moderate	missense_variant	MTNR1B
NC_056689.1	85300622	G	A	0.7	0.2	0.5	Moderate	missense_variant	TCERG1L
NC_056693.1	13390209	T	G	0.7	0.2	0.5	Moderate	missense_variant	LIPE
NC_056694.1	31879182	C	G	0.7	0.2	0.5	Moderate	missense_variant	LOC122209464
NC_056694.1	31879829	A	G	0.7	0.2	0.5	Moderate	missense_variant	LOC122209464
NC_056679.1	19105648	G	C	0.55	0.1	0.45	Moderate	missense_variant	THSD1
NC_056679.1	209588437	C	T	0.55	0.1	0.45	Moderate	missense_variant	SLC1A3
NC_056681.1	25858618	C	T	0.55	0.1	0.45	Moderate	missense_variant	BPIFB6
NC_056681.1	131155230	C	T	0.55	0.1	0.45	Moderate	missense_variant	LPIN1
NC_056682.1	28820283	A	C	0.55	0.1	0.45	Moderate	missense_variant	WRN
NC_056682.1	59698959	A	T	0.55	0.1	0.45	Moderate	missense_variant	PALLD
NC_056684.1	18455590	C	T	0.55	0.1	0.45	Moderate	missense_variant	ADAMTS17
NC_056686.1	5306309	G	A	0.55	0.1	0.45	Moderate	missense_variant	CAMTA1
NC_056686.1	41836271	G	A	0.55	0.1	0.45	Moderate	missense_variant	CC2D1B
NC_056686.1	41848768	G	A	0.55	0.1	0.45	Moderate	missense_variant	ORC1
NC_056686.1	45586400	C	G	0.55	0.1	0.45	Moderate	missense_variant	PRKAA2
NC_056687.1	48149646	T	A	0.55	0.1	0.45	Moderate	missense_variant	ADGRG7
NC_056688.1	56910029	A	C	0.55	0.1	0.45	Moderate	missense_variant	XRRA1
NC_056688.1	56915001	C	T	0.55	0.1	0.45	Moderate	missense_variant	XRRA1
NC_056688.1	109203898	G	A	0.55	0.1	0.45	Moderate	missense_variant	PELI3
NC_056689.1	55113951	C	T	0.55	0.1	0.45	Moderate	missense_variant	OPALIN
NC_056689.1	77616531	G	A	0.55	0.1	0.45	Moderate	missense_variant	BTBD16
NC_056690.1	18191891	A	C	0.55	0.1	0.45	Moderate	missense_variant	MYO1H
NC_056691.1	65280673	G	A	0.55	0.1	0.45	Moderate	missense_variant	SMC2
NC_056692.1	6818670	C	T	0.55	0.1	0.45	Moderate	missense_variant&splice_region_variant	ARHGAP44
NC_056694.1	7285673	C	G	0.55	0.1	0.45	Moderate	missense_variant	STAG3
NC_056694.1	26116336	C	T	0.55	0.1	0.45	Moderate	missense_variant	CCP110
NC_056694.1	30778897	A	T	0.55	0.1	0.45	Moderate	missense_variant	CPPED1
NC_056694.1	39868541	G	C	0.55	0.1	0.45	Moderate	missense_variant	IFT140
NC_056696.1	2116198	C	G	0.55	0.1	0.45	Moderate	missense_variant	DNAH14
NC_056696.1	36410363	C	G	0.55	0.1	0.45	Moderate	missense_variant	ASPM
NC_056679.1	123934580	T	C	0.75	0.3	0.45	Moderate	missense_variant	SLC38A9
NC_056682.1	73817941	C	T	0.75	0.3	0.45	Moderate	missense_variant	TMEM131L
NC_056682.1	184861974	C	T	0.75	0.3	0.45	Moderate	missense_variant	CCDC149
NC_056683.1	97162402	C	T	0.75	0.3	0.45	Moderate	missense_variant	AFG1L
NC_056684.1	61178105	C	T	0.75	0.3	0.45	Moderate	missense_variant	MGA
NC_056685.1	10338945	A	G	0.75	0.3	0.45	Moderate	missense_variant	USP6NL
NC_056685.1	22435337	G	A	0.75	0.3	0.45	Moderate	missense_variant	KIAA1217
NC_056685.1	24660890	G	A	0.75	0.3	0.45	Moderate	missense_variant	ANKRD26
NC_056685.1	24663840	G	A	0.75	0.3	0.45	Moderate	missense_variant	ANKRD26
NC_056685.1	24663968	G	A	0.75	0.3	0.45	Moderate	missense_variant	ANKRD26
NC_056685.1	24688394	C	A	0.75	0.3	0.45	Moderate	missense_variant	ANKRD26
NC_056685.1	60312689	G	A	0.75	0.3	0.45	Moderate	missense_variant	ARNTL2
NC_056686.1	24773124	T	C	0.75	0.3	0.45	Moderate	missense_variant	RNF19B
NC_056686.1	24773134	T	C	0.75	0.3	0.45	Moderate	missense_variant	RNF19B
NC_056686.1	97728557	A	G	0.75	0.3	0.45	Moderate	missense_variant	SYCP1
NC_056686.1	126405468	C	T	0.75	0.3	0.45	Moderate	missense_variant	R3HDM1
NC_056686.1	182306511	C	T	0.75	0.3	0.45	Moderate	missense_variant	ANKRD44
NC_056687.1	11951930	A	G	0.75	0.3	0.45	Moderate	missense_variant	IFNAR2
NC_056687.1	70281234	C	T	0.75	0.3	0.45	Moderate	missense_variant	SLC12A8
NC_056687.1	82009127	C	G	0.75	0.3	0.45	Moderate	missense_variant	EHHADH
NC_056688.1	20932021	C	T	0.75	0.3	0.45	Moderate	missense_variant	LOC122201150
NC_056688.1	114754860	G	A	0.75	0.3	0.45	Moderate	missense_variant	CRACR2B
NC_056691.1	12979961	T	C	0.75	0.3	0.45	Moderate	missense_variant	KLF9
NC_056693.1	14264284	G	A	0.75	0.3	0.45	Moderate	missense_variant	PRX
NC_056694.1	23742312	G	A	0.75	0.3	0.45	Moderate	missense_variant	CDR2
NC_056696.1	12673584	G	A	0.75	0.3	0.45	Moderate	missense_variant	F5
NC_056679.1	227668065	G	A	0.65	0.2	0.45	Moderate	missense_variant	DNAH5
NC_056680.1	20228382	A	T	0.65	0.2	0.45	Moderate	missense_variant	RAD54L2
NC_056681.1	73751690	C	G	0.65	0.2	0.45	Moderate	missense_variant	MTIF2
NC_056681.1	102000829	G	A	0.65	0.2	0.45	Moderate	missense_variant	LOC122216321
NC_056682.1	15570486	T	G	0.65	0.2	0.45	Moderate	missense_variant	PRIMPOL
NC_056682.1	48824197	G	A	0.65	0.2	0.45	Moderate	missense_variant	EPHX2
NC_056682.1	49367585	A	G	0.65	0.2	0.45	Moderate	missense_variant	NUGGC
NC_056682.1	50504304	C	T	0.65	0.2	0.45	Moderate	missense_variant	KIF13B
NC_056682.1	163409746	C	T	0.65	0.2	0.45	Moderate	missense_variant	LRRC66
NC_056682.1	186712604	A	C	0.65	0.2	0.45	Moderate	missense_variant	LOC122218574
NC_056683.1	122407633	G	A	0.65	0.2	0.45	Moderate	missense_variant	MAP7
NC_056683.1	134287860	A	C	0.65	0.2	0.45	Moderate	missense_variant	NUP43
NC_056684.1	102318812	G	C	0.65	0.2	0.45	Moderate	missense_variant	TBPL2
NC_056684.1	102506760	G	A	0.65	0.2	0.45	Moderate	missense_variant	KTN1
NC_056685.1	17706304	G	A	0.65	0.2	0.45	Moderate	missense_variant	MALRD1
NC_056685.1	22502114	C	T	0.65	0.2	0.45	Moderate	missense_variant	ARHGAP21
NC_056685.1	54378147	G	A	0.65	0.2	0.45	Moderate	missense_variant	LOC122224318
NC_056685.1	107113438	C	G	0.65	0.2	0.45	Moderate	missense_variant	LRRIQ1
NC_056686.1	14515581	A	G	0.65	0.2	0.45	Moderate	missense_variant	PLA2G5
NC_056686.1	18943702	C	T	0.65	0.2	0.45	Moderate	missense_variant	LDLRAP1
NC_056686.1	177225155	C	T	0.65	0.2	0.45	Moderate	missense_variant	MYO1B
NC_056686.1	213768010	C	T	0.65	0.2	0.45	Moderate	missense_variant	ATG16L1
NC_056686.1	213934120	C	T	0.65	0.2	0.45	Moderate	missense_variant	USP40
NC_056690.1	9508828	C	G	0.65	0.2	0.45	Moderate	missense_variant	LOC122204262
NC_056690.1	35413072	C	T	0.65	0.2	0.45	Moderate	missense_variant	ANKRD12
NC_056691.1	60268677	G	A	0.65	0.2	0.45	Moderate	missense_variant	HEMGN
NC_056691.1	86763038	A	G	0.65	0.2	0.45	Moderate	missense_variant	GLE1
NC_056692.1	1305819	G	A	0.65	0.2	0.45	Moderate	missense_variant	DERL2
NC_056693.1	54302006	G	A	0.65	0.2	0.45	Moderate	missense_variant	ATMIN
NC_056694.1	7789513	C	T	0.65	0.2	0.45	Moderate	missense_variant	MUC17
NC_056695.1	46169261	A	G	0.65	0.2	0.45	Moderate	missense_variant	SPAG1
NC_056696.1	20924467	G	A	0.65	0.2	0.45	Moderate	missense_variant	RALGPS2
NC_056679.1	87655827	C	T	0.45	0	0.45	Moderate	missense_variant	ZNF496
NC_056679.1	187626725	T	G	0.45	0	0.45	Moderate	missense_variant	FABP6
NC_056680.1	44887602	C	T	0.45	0	0.45	Moderate	missense_variant	IL5RA
NC_056680.1	62512920	G	A	0.45	0	0.45	Moderate	missense_variant	ABCA13
NC_056680.1	86392479	T	C	0.45	0	0.45	Moderate	missense_variant	PCLO
NW_024962216.1	126505	C	G	0.45	0	0.45	Moderate	missense_variant	LOC122212703
NC_056681.1	104873373	G	T	0.45	0	0.45	Moderate	missense_variant	ARID5A
NC_056681.1	115549894	C	T	0.45	0	0.45	Moderate	missense_variant	LBH
NC_056682.1	68959438	C	T	0.45	0	0.45	Moderate	missense_variant	FNIP2
NC_056682.1	118783685	C	T	0.45	0	0.45	Moderate	missense_variant	CENPE
NC_056683.1	37073224	G	A	0.45	0	0.45	Moderate	missense_variant	DNAH8
NC_056683.1	95554788	G	A	0.45	0	0.45	Moderate	missense_variant	RTN4IP1
NC_056683.1	131677269	C	T	0.45	0	0.45	Moderate	missense_variant	ADGB
NC_056684.1	31005910	G	A	0.45	0	0.45	Moderate	missense_variant	MAN2C1
NC_056684.1	134483273	C	T	0.45	0	0.45	Moderate	missense_variant	TRIP11
NC_056685.1	107138300	G	A	0.45	0	0.45	Moderate	missense_variant	LRRIQ1
NC_056685.1	125437319	A	G	0.45	0	0.45	Moderate	missense_variant	TCP11L2
NC_056686.1	147528402	C	T	0.45	0	0.45	Moderate	missense_variant	DAPL1
NC_056686.1	152947098	C	G	0.45	0	0.45	Moderate	missense_variant	COBLL1
NC_056687.1	82239987	T	C	0.45	0	0.45	Moderate	missense_variant	VPS8
NC_056688.1	59126553	C	T	0.45	0	0.45	Moderate	missense_variant	CLPB
NC_056689.1	15004244	C	T	0.45	0	0.45	Moderate	missense_variant	MAP3K21
NC_056689.1	87152392	C	T	0.45	0	0.45	Moderate	missense_variant	LOC122202475
NC_056690.1	21826914	G	T	0.45	0	0.45	Moderate	missense_variant	LIMK2
NC_056692.1	254952	C	T	0.45	0	0.45	Moderate	missense_variant	ANKFY1
NC_056693.1	3045350	T	A	0.45	0	0.45	Moderate	missense_variant	CE2H19orf85
NC_056693.1	7394720	C	T	0.45	0	0.45	Moderate	missense_variant	KLK10
NC_056693.1	7788614	G	A	0.45	0	0.45	Moderate	missense_variant	MYBPC2
NC_056693.1	27915753	C	A	0.45	0	0.45	Moderate	missense_variant	HEATR3
NC_056694.1	7641694	G	A	0.45	0	0.45	Moderate	missense_variant	ZAN
NC_056696.1	18885875	G	A	0.45	0	0.45	Moderate	missense_variant	PAPPA2
NW_024962231.1	850503	G	A	0.45	0	0.45	Moderate	missense_variant	LOC122212808
NC_056679.1	19337859	A	G	0.95	0.5	0.45	Moderate	missense_variant	ATP7B
NC_056679.1	187209810	G	A	0.95	0.5	0.45	Moderate	missense_variant	ATP10B
NC_056680.1	62543010	T	G	0.95	0.5	0.45	Moderate	missense_variant	ABCA13
NC_056683.1	50001408	G	C	0.95	0.5	0.45	Moderate	missense_variant	LOC122220023
NC_056684.1	137414087	C	G	0.95	0.5	0.45	Moderate	missense_variant	SYNE3
NC_056685.1	117053646	A	G	0.95	0.5	0.45	Moderate	missense_variant	CFAP54
NC_056685.1	117203881	C	A	0.95	0.5	0.45	Moderate	missense_variant	CFAP54
NC_056686.1	208921161	A	G	0.95	0.5	0.45	Moderate	missense_variant	COL4A4
NC_056687.1	107538486	C	T	0.95	0.5	0.45	Moderate	missense_variant	LOC122229325
NC_056687.1	156602679	A	G	0.95	0.5	0.45	Moderate	missense_variant	LOC122198757
NC_056688.1	23351912	A	G	0.95	0.5	0.45	Moderate	missense_variant	ST3GAL4
NC_056692.1	37106380	C	A	0.95	0.5	0.45	Moderate	missense_variant	SCRN2
NC_056693.1	1497986	G	A	0.95	0.5	0.45	Moderate	missense_variant	LOC122207635
NC_056693.1	1498277	C	T	0.95	0.5	0.45	Moderate	missense_variant	LOC122207635
NC_056693.1	15535725	G	A	0.95	0.5	0.45	Moderate	missense_variant	CATSPERG
NC_056695.1	78113616	T	C	0.95	0.5	0.45	Moderate	missense_variant	FAM135B
NC_056679.1	17198026	A	G	0.85	0.4	0.45	Moderate	missense_variant	FREM2
NC_056680.1	2071600	G	A	0.85	0.4	0.45	Moderate	missense_variant	LOC122213736
NC_056680.1	15862814	T	C	0.85	0.4	0.45	Moderate	missense_variant	LTF
NC_056680.1	15863885	G	A	0.85	0.4	0.45	Moderate	missense_variant	LTF
NC_056683.1	41356477	C	T	0.85	0.4	0.45	Moderate	missense_variant	LOC122219958
NC_056683.1	150631451	T	C	0.85	0.4	0.45	Moderate	missense_variant	WDR27
NC_056685.1	21278175	T	C	0.85	0.4	0.45	Moderate	missense_variant	CB4H10orf67
NC_056686.1	13777174	G	A	0.85	0.4	0.45	Moderate	missense_variant	UBR4
NC_056686.1	150661621	T	C	0.85	0.4	0.45	Moderate	missense_variant	IFIH1
NC_056688.1	6851459	C	T	0.85	0.4	0.45	Moderate	missense_variant	LOC122200545
NC_056688.1	114907986	G	A	0.85	0.4	0.45	Moderate	missense_variant	IRF7
NC_056692.1	2511519	G	T	0.85	0.4	0.45	Moderate	missense_variant	DNAH2
NC_056692.1	40056816	C	T	0.85	0.4	0.45	Moderate	missense_variant	KRT14
NC_056692.1	49742644	C	A	0.85	0.4	0.45	Moderate	missense_variant	LOC122207199
NC_056693.1	6036616	T	C	0.85	0.4	0.45	Moderate	missense_variant	LOC122209062
NC_056696.1	3978841	A	C	0.85	0.4	0.45	Moderate	missense_variant	AHCTF1
NC_056696.1	21553707	A	C	0.85	0.4	0.45	Moderate	missense_variant	TDRD5
NC_056679.1	21638099	A	G	1	0.6	0.4	Moderate	missense_variant	ARL11
NC_056679.1	71332958	C	T	1	0.6	0.4	Moderate	missense_variant	TMTC4
NC_056679.1	152765444	G	C	1	0.6	0.4	Moderate	missense_variant	ADGRV1
NC_056679.1	152806507	A	G	1	0.6	0.4	Moderate	missense_variant	ADGRV1
NC_056679.1	196379764	G	A	1	0.6	0.4	Moderate	missense_variant	TIGD6
NC_056680.1	512320	G	A	1	0.6	0.4	Moderate	missense_variant	TMEM259
NC_056680.1	10885502	G	A	1	0.6	0.4	Moderate	missense_variant	LOC122214080
NC_056680.1	10885789	C	G	1	0.6	0.4	Moderate	missense_variant	LOC122214080
NC_056680.1	11532770	A	G	1	0.6	0.4	Moderate	missense_variant	PGLYRP2
NC_056680.1	131134042	G	A	1	0.6	0.4	Moderate	missense_variant	PPP1R3A
NC_056680.1	153557691	G	A	1	0.6	0.4	Moderate	missense_variant	RAB19
NC_056680.1	160894044	T	C	1	0.6	0.4	Moderate	missense_variant	LOC122213240
NC_056681.1	25650403	C	T	1	0.6	0.4	Moderate	missense_variant	BPIFB1
NC_056681.1	44802066	C	T	1	0.6	0.4	Moderate	missense_variant	CRNKL1
NC_056682.1	20641481	A	G	1	0.6	0.4	Moderate	missense_variant	FGL1
NC_056682.1	35692479	G	A	1	0.6	0.4	Moderate	missense_variant	SFTPC
NC_056682.1	81187566	C	T	1	0.6	0.4	Moderate	missense_variant	ZNF827
NC_056682.1	163410005	G	A	1	0.6	0.4	Moderate	missense_variant	LRRC66
NC_056682.1	197582900	A	G	1	0.6	0.4	Moderate	missense_variant	CLNK
NC_056683.1	80065164	A	C	1	0.6	0.4	Moderate	missense_variant	CASP8AP2
NC_056683.1	136416706	T	G	1	0.6	0.4	Moderate	missense_variant	SYNE1
NC_056684.1	6075549	A	G	1	0.6	0.4	Moderate	missense_variant	KIF7
NC_056684.1	54892377	C	A	1	0.6	0.4	Moderate	missense_variant	CEP152
NC_056684.1	61056395	C	T	1	0.6	0.4	Moderate	missense_variant	SPTBN5
NC_056684.1	61056491	G	A	1	0.6	0.4	Moderate	missense_variant	SPTBN5
NC_056684.1	62237646	C	A	1	0.6	0.4	Moderate	missense_variant	RPUSD2
NC_056684.1	78435277	A	G	1	0.6	0.4	Moderate	missense_variant	FOXG1
NC_056684.1	86600536	A	T	1	0.6	0.4	Moderate	missense_variant	TTC6
NC_056684.1	102053740	T	C	1	0.6	0.4	Moderate	missense_variant	DLGAP5
NC_056685.1	117180845	G	A	1	0.6	0.4	Moderate	missense_variant	CFAP54
NC_056685.1	137850146	T	C	1	0.6	0.4	Moderate	missense_variant	PKDREJ
NC_056686.1	23894514	C	T	1	0.6	0.4	Moderate	missense_variant	SPOCD1
NC_056686.1	117907518	C	T	1	0.6	0.4	Moderate	missense_variant	CFAP221
NC_056686.1	117909755	C	T	1	0.6	0.4	Moderate	missense_variant	CFAP221
NC_056686.1	185316903	C	T	1	0.6	0.4	Moderate	missense_variant	KCTD18
NC_056686.1	217331534	T	C	1	0.6	0.4	Moderate	missense_variant	LRRFIP1
NC_056687.1	2690362	T	C	1	0.6	0.4	Moderate	missense_variant	RRP1B
NC_056687.1	59047139	T	C	1	0.6	0.4	Moderate	missense_variant	LOC122229467
NC_056687.1	59091941	A	T	1	0.6	0.4	Moderate	missense_variant	CD200R1
NC_056688.1	1412794	G	A	1	0.6	0.4	Moderate	missense_variant	LOC122200248
NC_056688.1	1414243	G	A	1	0.6	0.4	Moderate	missense_variant	LOC122200248
NC_056688.1	1415691	G	C	1	0.6	0.4	Moderate	missense_variant	LOC122200248
NC_056688.1	1416206	A	G	1	0.6	0.4	Moderate	missense_variant	LOC122200248
NC_056688.1	46805990	T	C	1	0.6	0.4	Moderate	missense_variant&splice_region_variant	TMEM126A
NC_056688.1	106890497	G	A	1	0.6	0.4	Moderate	missense_variant	RTN3
NC_056689.1	22705209	T	C	1	0.6	0.4	Moderate	missense_variant	TMEM26
NC_056689.1	50913271	G	T	1	0.6	0.4	Moderate	missense_variant	ANKRD1
NC_056689.1	55695333	C	T	1	0.6	0.4	Moderate	missense_variant	SLIT1
NC_056689.1	55695409	C	T	1	0.6	0.4	Moderate	missense_variant	SLIT1
NC_056690.1	43474931	T	C	1	0.6	0.4	Moderate	missense_variant	TYMS
NC_056690.1	52976950	C	T	1	0.6	0.4	Moderate	missense_variant	DSC2
NC_056690.1	66860733	C	G	1	0.6	0.4	Moderate	missense_variant	LOXHD1
NC_056693.1	6887960	G	C	1	0.6	0.4	Moderate	missense_variant	LOC122208670
NC_056693.1	55235784	C	T	1	0.6	0.4	Moderate	missense_variant	MPHOSPH6
NC_056694.1	23894725	C	T	1	0.6	0.4	Moderate	missense_variant	SDR42E2
NC_056695.1	37864318	C	T	1	0.6	0.4	Moderate	missense_variant	TMEM64
NC_056696.1	1276913	T	C	1	0.6	0.4	Moderate	missense_variant	LOC122212381
NC_056696.1	1276914	A	G	1	0.6	0.4	Moderate	missense_variant	LOC122212381
NC_056679.1	109686726	G	T	0.9	0.5	0.4	Moderate	missense_variant	SHROOM1
NC_056680.1	9796393	C	T	0.9	0.5	0.4	Moderate	missense_variant	CC2D1A
NC_056681.1	89290752	C	T	0.9	0.5	0.4	Moderate	missense_variant	SFXN5
NC_056682.1	149321459	G	A	0.9	0.5	0.4	Moderate	missense_variant	LOC122218499
NC_056683.1	580284	G	C	0.9	0.5	0.4	Moderate	missense_variant	LOC122219331
NC_056683.1	605805	A	G	0.9	0.5	0.4	Moderate	missense_variant	LOC122219333
NC_056684.1	143495583	A	C	0.9	0.5	0.4	Moderate	missense_variant	ZNF839
NC_056685.1	43922111	C	G	0.9	0.5	0.4	Moderate	missense_variant	KLRD1
NC_056685.1	43922129	C	T	0.9	0.5	0.4	Moderate	missense_variant	KLRD1
NC_056686.1	33607751	A	G	0.9	0.5	0.4	Moderate	missense_variant	CFAP57
NC_056688.1	104329867	T	C	0.9	0.5	0.4	Moderate	missense_variant	LOC122200127
NC_056688.1	104385548	A	C	0.9	0.5	0.4	Moderate	missense_variant	LOC122201355
NC_056688.1	104386969	A	C	0.9	0.5	0.4	Moderate	missense_variant&splice_region_variant	LOC122201355
NC_056689.1	21382439	C	T	0.9	0.5	0.4	Moderate	missense_variant	ANK3
NC_056689.1	77443077	A	G	0.9	0.5	0.4	Moderate	missense_variant	TACC2
NC_056693.1	54427286	A	G	0.9	0.5	0.4	Moderate	missense_variant	PKD1L2
NC_056695.1	4279619	T	C	0.9	0.5	0.4	Moderate	missense_variant	PXDNL
NC_056681.1	6399162	C	T	0.8	0.4	0.4	Moderate	missense_variant	LOC122215379
NC_056681.1	6425531	C	G	0.8	0.4	0.4	Moderate	missense_variant	LOC122215376
NC_056682.1	95535451	G	C	0.8	0.4	0.4	Moderate	missense_variant	SCLT1
NC_056686.1	217366763	C	G	0.8	0.4	0.4	Moderate	missense_variant	RBM44
NC_056687.1	79237625	G	A	0.8	0.4	0.4	Moderate	missense_variant	LOC122229688
NC_056692.1	22414514	C	T	0.8	0.4	0.4	Moderate	missense_variant	CCT6B
NC_056692.1	22418174	G	A	0.8	0.4	0.4	Moderate	missense_variant&splice_region_variant	CCT6B
NC_056692.1	39932505	T	C	0.8	0.4	0.4	Moderate	missense_variant	LOC122206139
NC_056692.1	41139440	A	G	0.8	0.4	0.4	Moderate	missense_variant	RUNDC1
NC_056696.1	57347611	G	A	0.8	0.4	0.4	Moderate	missense_variant	RAB3GAP2
NC_056680.1	10751120	G	A	0.5	0.1	0.4	Moderate	missense_variant	LOC122214077
NC_056680.1	10760012	A	G	0.5	0.1	0.4	Moderate	missense_variant	LOC122213081
NC_056680.1	54747230	C	T	0.5	0.1	0.4	Moderate	missense_variant	CA2H3orf20
NC_056680.1	69638270	C	G	0.5	0.1	0.4	Moderate	missense_variant	LOC122205677
NC_056680.1	76147085	C	A	0.5	0.1	0.4	Moderate	missense_variant	SLC26A4
NC_056680.1	77781451	G	A	0.5	0.1	0.4	Moderate	missense_variant	CDHR3
NC_056680.1	121035309	A	G	0.5	0.1	0.4	Moderate	missense_variant	AQP1
NC_056681.1	85517323	T	C	0.5	0.1	0.4	Moderate	missense_variant	APLF
NC_056681.1	117662981	C	T	0.5	0.1	0.4	Moderate	missense_variant	RBKS
NC_056681.1	120834496	C	T	0.5	0.1	0.4	Moderate	missense_variant	FKBP1B
NC_056683.1	78106154	G	A	0.5	0.1	0.4	Moderate	missense_variant	ORC3
NC_056684.1	6402227	T	C	0.5	0.1	0.4	Moderate	missense_variant	FANCI
NC_056684.1	6408142	T	A	0.5	0.1	0.4	Moderate	missense_variant	FANCI
NC_056684.1	6417228	C	T	0.5	0.1	0.4	Moderate	missense_variant	FANCI
NC_056685.1	77592029	T	G	0.5	0.1	0.4	Moderate	missense_variant	CELA1
NC_056685.1	104689105	T	C	0.5	0.1	0.4	Moderate	missense_variant	CCDC59
NC_056685.1	104716583	A	G	0.5	0.1	0.4	Moderate	missense_variant	METTL25
NC_056686.1	8768992	G	T	0.5	0.1	0.4	Moderate	missense_variant	LOC122228059
NC_056686.1	201718122	C	A	0.5	0.1	0.4	Moderate	missense_variant	LOC122226651
NC_056689.1	82698293	C	T	0.5	0.1	0.4	Moderate	missense_variant	MKI67
NC_056689.1	82698635	G	A	0.5	0.1	0.4	Moderate	missense_variant	MKI67
NC_056689.1	82699055	C	T	0.5	0.1	0.4	Moderate	missense_variant	MKI67
NC_056689.1	82699077	G	C	0.5	0.1	0.4	Moderate	missense_variant	MKI67
NC_056689.1	82699829	G	A	0.5	0.1	0.4	Moderate	missense_variant	MKI67
NC_056689.1	82702155	G	C	0.5	0.1	0.4	Moderate	missense_variant	MKI67
NC_056689.1	82702157	G	A	0.5	0.1	0.4	Moderate	missense_variant	MKI67
NC_056689.1	82702169	G	A	0.5	0.1	0.4	Moderate	missense_variant	MKI67
NC_056689.1	82702575	C	T	0.5	0.1	0.4	Moderate	missense_variant	MKI67
NC_056690.1	7254038	G	A	0.5	0.1	0.4	Moderate	missense_variant	LRRC43
NC_056691.1	86002829	C	T	0.5	0.1	0.4	Moderate	missense_variant	CFAP157
NC_056691.1	86005213	A	G	0.5	0.1	0.4	Moderate	missense_variant	CFAP157
NC_056694.1	38569681	C	T	0.5	0.1	0.4	Moderate	missense_variant	LOC122209622
NC_056695.1	49773664	C	T	0.5	0.1	0.4	Moderate	missense_variant	DPYS
NC_056696.1	16108441	T	C	0.5	0.1	0.4	Moderate	missense_variant	SLC9C2
NC_056679.1	1717970	T	C	0.4	0	0.4	Moderate	missense_variant	EEF1AKMT1
NC_056679.1	114268995	C	T	0.4	0	0.4	Moderate	missense_variant	MYOT
NC_056679.1	117762044	C	A	0.4	0	0.4	Moderate	missense_variant	GNPDA1
NC_056679.1	146641726	G	A	0.4	0	0.4	Moderate	missense_variant	VCAN
NC_056680.1	12374017	A	G	0.4	0	0.4	Moderate	missense_variant	NWD1
NC_056680.1	26555799	T	C	0.4	0	0.4	Moderate	missense_variant	CFAP20DC
NC_056680.1	50534196	T	C	0.4	0	0.4	Moderate	missense_variant	SRGAP3
NC_056680.1	51402462	T	C	0.4	0	0.4	Moderate	missense_variant	IRAK2
NC_056680.1	52395949	C	A	0.4	0	0.4	Moderate	missense_variant	HRH1
NC_056680.1	60168372	T	C	0.4	0	0.4	Moderate	missense_variant	MRPS24
NC_056680.1	60908888	C	T	0.4	0	0.4	Moderate	missense_variant	TBRG4
NC_056681.1	125677352	G	T	0.4	0	0.4	Moderate	missense_variant	RDH14
NC_056681.1	126531148	T	A	0.4	0	0.4	Moderate	missense_variant	RAD51AP2
NC_056681.1	126531524	A	T	0.4	0	0.4	Moderate	missense_variant	RAD51AP2
NC_056683.1	11961455	G	C	0.4	0	0.4	Moderate	missense_variant	STMND1
NC_056683.1	31374955	G	A	0.4	0	0.4	Moderate	missense_variant	LOC122219745
NC_056683.1	35056280	G	A	0.4	0	0.4	Moderate	missense_variant	LOC122218999
NC_056683.1	45112706	C	T	0.4	0	0.4	Moderate	missense_variant	ADGRF2
NC_056683.1	129609515	A	G	0.4	0	0.4	Moderate	missense_variant	UTRN
NC_056684.1	27560362	G	T	0.4	0	0.4	Moderate	missense_variant	OCA2
NC_056684.1	33574448	C	T	0.4	0	0.4	Moderate	missense_variant	PARP6
NC_056685.1	42704405	G	A	0.4	0	0.4	Moderate	missense_variant	A2ML1
NC_056685.1	42846832	C	T	0.4	0	0.4	Moderate	missense_variant	A2M
NC_056685.1	42984633	C	T	0.4	0	0.4	Moderate	missense_variant	LOC122224219
NC_056685.1	43011078	G	A	0.4	0	0.4	Moderate	missense_variant	LOC122224219
NC_056685.1	67714258	A	G	0.4	0	0.4	Moderate	missense_variant	LRRK2
NC_056685.1	89555859	C	T	0.4	0	0.4	Moderate	missense_variant	GNS
NC_056685.1	92813258	G	A	0.4	0	0.4	Moderate	missense_variant	MDM1
NC_056686.1	45862434	C	T	0.4	0	0.4	Moderate	missense_variant	C8B
NC_056686.1	93773332	C	T	0.4	0	0.4	Moderate	missense_variant	KCNA10
NC_056687.1	69110331	G	A	0.4	0	0.4	Moderate	missense_variant	CCDC14
NC_056687.1	69149689	A	G	0.4	0	0.4	Moderate	missense_variant	CCDC14
NC_056687.1	128815759	C	A	0.4	0	0.4	Moderate	missense_variant	TOPBP1
NC_056687.1	129819845	A	G	0.4	0	0.4	Moderate	missense_variant	ACAD11
NC_056688.1	1202892	C	A	0.4	0	0.4	Moderate	missense_variant	TMEM123
NC_056688.1	6924742	C	A	0.4	0	0.4	Moderate	missense_variant	ATM
NC_056688.1	7143197	C	G	0.4	0	0.4	Moderate	missense_variant	EXPH5
NC_056688.1	22936076	C	A	0.4	0	0.4	Moderate	missense_variant	VSIG10L2
NC_056688.1	99255476	C	G	0.4	0	0.4	Moderate	missense_variant	SLC39A13
NC_056689.1	51382133	C	T	0.4	0	0.4	Moderate	missense_variant	HECTD2
NC_056689.1	51382184	C	G	0.4	0	0.4	Moderate	missense_variant	HECTD2
NC_056689.1	54945578	T	C	0.4	0	0.4	Moderate	missense_variant	ZNF518A
NC_056689.1	58109311	G	T	0.4	0	0.4	Moderate	missense_variant	ABCC2
NC_056689.1	82698855	C	A	0.4	0	0.4	Moderate	missense_variant	MKI67
NC_056690.1	22781786	C	G	0.4	0	0.4	Moderate	missense_variant	HORMAD2
NC_056691.1	86014192	A	G	0.4	0	0.4	Moderate	missense_variant	TTC16
NC_056692.1	13242895	C	T	0.4	0	0.4	Moderate	missense_variant	ITGAE
NC_056692.1	14435211	C	T	0.4	0	0.4	Moderate	missense_variant	TSR1
NC_056692.1	60329644	G	A	0.4	0	0.4	Moderate	missense_variant	LRRC45
NC_056693.1	15916091	C	A	0.4	0	0.4	Moderate	missense_variant	WDR87
NC_056680.1	51119	C	T	0.7	0.3	0.4	Moderate	missense_variant	MIER2
NC_056680.1	6654751	A	G	0.7	0.3	0.4	Moderate	missense_variant	MUC16
NC_056680.1	6669976	C	G	0.7	0.3	0.4	Moderate	missense_variant	MUC16
NC_056680.1	6676433	C	G	0.7	0.3	0.4	Moderate	missense_variant	MUC16
NC_056680.1	11022933	G	A	0.7	0.3	0.4	Moderate	missense_variant	LOC122213092
NC_056680.1	11530719	C	T	0.7	0.3	0.4	Moderate	missense_variant	PGLYRP2
NC_056680.1	11530721	G	C	0.7	0.3	0.4	Moderate	missense_variant	PGLYRP2
NC_056680.1	137310112	A	G	0.7	0.3	0.4	Moderate	missense_variant	ING3
NC_056681.1	89866661	G	A	0.7	0.3	0.4	Moderate	missense_variant	CA3H2orf78
NC_056681.1	108423501	G	A	0.7	0.3	0.4	Moderate	missense_variant	LOC122216400
NC_056681.1	108424416	C	T	0.7	0.3	0.4	Moderate	missense_variant	LOC122216400
NC_056681.1	108424629	T	C	0.7	0.3	0.4	Moderate	missense_variant	LOC122216400
NC_056681.1	108424946	T	A	0.7	0.3	0.4	Moderate	missense_variant	LOC122216400
NC_056682.1	16891537	C	T	0.7	0.3	0.4	Moderate	missense_variant	TLR3
NC_056683.1	97920445	C	T	0.7	0.3	0.4	Moderate	missense_variant	LOC122220247
NC_056684.1	5483543	G	T	0.7	0.3	0.4	Moderate	missense_variant	NGRN
NC_056686.1	20385748	C	T	0.7	0.3	0.4	Moderate	missense_variant	CD164L2
NC_056687.1	94300532	T	C	0.7	0.3	0.4	Moderate	missense_variant	PLD1
NC_056690.1	9357877	G	A	0.7	0.3	0.4	Moderate	missense_variant	ACAD10
NC_056690.1	41509678	A	G	0.7	0.3	0.4	Moderate	missense_variant	NDC80
NC_056691.1	31787984	C	T	0.7	0.3	0.4	Moderate	missense_variant	IL33
NC_056691.1	31791587	G	A	0.7	0.3	0.4	Moderate	missense_variant	IL33
NC_056692.1	58893544	G	A	0.7	0.3	0.4	Moderate	missense_variant	GAA
NC_056694.1	39553463	A	G	0.7	0.3	0.4	Moderate	missense_variant	NOXO1
NC_056694.1	39559551	C	T	0.7	0.3	0.4	Moderate	missense_variant	TBL3
NC_056679.1	588185	G	A	0.6	0.2	0.4	Moderate	missense_variant	PARP4
NC_056679.1	97596322	G	A	0.6	0.2	0.4	Moderate	missense_variant	DMXL1
NC_056679.1	104284587	A	G	0.6	0.2	0.4	Moderate	missense_variant	TEX43
NC_056679.1	132594386	G	A	0.6	0.2	0.4	Moderate	missense_variant	SHLD3
NC_056679.1	143426147	C	T	0.6	0.2	0.4	Moderate	missense_variant	CMYA5
NC_056680.1	2163556	C	T	0.6	0.2	0.4	Moderate	missense_variant	LOC122213773
NC_056681.1	26844095	G	T	0.6	0.2	0.4	Moderate	missense_variant	MYLK2
NC_056681.1	102719325	T	G	0.6	0.2	0.4	Moderate	missense_variant	TMEM87B
NC_056681.1	108896478	C	T	0.6	0.2	0.4	Moderate	missense_variant	LOC122215264
NC_056682.1	204800082	C	T	0.6	0.2	0.4	Moderate	missense_variant	PDE6B
NC_056683.1	37135861	A	G	0.6	0.2	0.4	Moderate	missense_variant	DNAH8
NC_056683.1	46858851	C	A	0.6	0.2	0.4	Moderate	missense_variant	GLYATL3
NC_056684.1	58068776	G	A	0.6	0.2	0.4	Moderate	missense_variant	SLC30A4
NC_056684.1	58376529	G	A	0.6	0.2	0.4	Moderate	missense_variant	LOC122222089
NC_056685.1	17698168	C	G	0.6	0.2	0.4	Moderate	missense_variant	MALRD1
NC_056686.1	155073205	C	T	0.6	0.2	0.4	Moderate	missense_variant	XIRP2
NC_056686.1	212356743	T	C	0.6	0.2	0.4	Moderate	missense_variant	NMUR1
NC_056690.1	8429635	A	G	0.6	0.2	0.4	Moderate	missense_variant&splice_region_variant	RAD9B
NC_056690.1	94303807	A	G	0.6	0.2	0.4	Moderate	missense_variant	ADNP2
NC_056691.1	71812072	A	G	0.6	0.2	0.4	Moderate	missense_variant	SHOC1
NC_056694.1	24589471	G	T	0.6	0.2	0.4	Moderate	missense_variant	DNAH3
NC_056696.1	20596160	T	G	0.6	0.2	0.4	Moderate	missense_variant	LOC122211523
NC_056696.1	20608156	G	A	0.6	0.2	0.4	Moderate	missense_variant	TEX35
NC_056679.1	187504932	G	C	0.65	0.3	0.35	Moderate	missense_variant	C1QTNF2
NC_056680.1	104316179	G	A	0.65	0.3	0.35	Moderate	missense_variant	VWDE
NC_056680.1	161561305	G	T	0.65	0.3	0.35	Moderate	missense_variant	TMEM176B
NC_056683.1	34831263	C	T	0.65	0.3	0.35	Moderate	missense_variant	KCTD20
NC_056685.1	54378453	G	A	0.65	0.3	0.35	Moderate	missense_variant	LOC122224318
NC_056685.1	54542229	C	G	0.65	0.3	0.35	Moderate	missense_variant	LOC122224323
NC_056686.1	98749102	C	A	0.65	0.3	0.35	Moderate	missense_variant	MAB21L3
NC_056687.1	67818883	C	T	0.65	0.3	0.35	Moderate	missense_variant	DTX3L
NC_056687.1	67876451	A	G	0.65	0.3	0.35	Moderate	missense_variant	PARP15
NC_056687.1	67928651	G	A	0.65	0.3	0.35	Moderate	missense_variant	PARP14
NC_056688.1	85319283	G	C	0.65	0.3	0.35	Moderate	missense_variant	DCDC1
NC_056689.1	80980599	T	C	0.65	0.3	0.35	Moderate	missense_variant	ADAM12
NC_056690.1	29532746	G	A	0.65	0.3	0.35	Moderate	missense_variant	LOC122204216
NC_056693.1	2670932	C	G	0.65	0.3	0.35	Moderate	missense_variant	NLRP4
NC_056693.1	2683143	G	C	0.65	0.3	0.35	Moderate	missense_variant	NLRP4
NC_056679.1	7858054	T	C	0.55	0.2	0.35	Moderate	missense_variant	FLT1
NC_056679.1	109723585	T	C	0.55	0.2	0.35	Moderate	missense_variant	LEAP2
NC_056679.1	173253298	G	A	0.55	0.2	0.35	Moderate	missense_variant	HK3
NC_056679.1	232853324	T	C	0.55	0.2	0.35	Moderate	missense_variant	MTRR
NC_056680.1	17674814	G	T	0.55	0.2	0.35	Moderate	missense_variant	TMEM89
NC_056680.1	57401618	T	G	0.55	0.2	0.35	Moderate	missense_variant	EEFSEC
NC_056681.1	29167474	G	A	0.55	0.2	0.35	Moderate	missense_variant	TGM6
NC_056681.1	102303469	C	T	0.55	0.2	0.35	Moderate	missense_variant	SLC20A1
NC_056681.1	128221691	C	T	0.55	0.2	0.35	Moderate	missense_variant	NBAS
NC_056682.1	17322744	T	C	0.55	0.2	0.35	Moderate	missense_variant	FAT1
NC_056682.1	143389319	C	T	0.55	0.2	0.35	Moderate	missense_variant	ART3
NC_056683.1	108722760	T	C	0.55	0.2	0.35	Moderate	missense_variant	TBC1D32
NC_056683.1	133761542	A	T	0.55	0.2	0.35	Moderate	missense_variant	LOC122219207
NC_056685.1	79016518	A	G	0.55	0.2	0.35	Moderate	missense_variant	EIF4B
NC_056686.1	1336962	G	C	0.55	0.2	0.35	Moderate	missense_variant	TNFRSF14
NC_056686.1	65752250	C	T	0.55	0.2	0.35	Moderate	missense_variant	ADGRL4
NC_056686.1	65817563	T	C	0.55	0.2	0.35	Moderate	missense_variant	ADGRL4
NC_056689.1	4878458	C	A	0.55	0.2	0.35	Moderate	missense_variant	LOC122202676
NC_056689.1	80741746	T	C	0.55	0.2	0.35	Moderate	missense_variant	DHX32
NC_056690.1	27911895	G	A	0.55	0.2	0.35	Moderate	missense_variant	ARVCF
NC_056692.1	46708808	G	T	0.55	0.2	0.35	Moderate	missense_variant	POLG2
NC_056693.1	7214790	T	C	0.55	0.2	0.35	Moderate	missense_variant	LOC122209017
NC_056694.1	26115558	A	G	0.55	0.2	0.35	Moderate	missense_variant	CCP110
NC_056696.1	2107845	A	G	0.55	0.2	0.35	Moderate	missense_variant	DNAH14
NC_056696.1	41650010	C	T	0.55	0.2	0.35	Moderate	missense_variant	KLHL12
NC_056696.1	41708246	G	A	0.55	0.2	0.35	Moderate	missense_variant	LOC122212177
NC_056696.1	53392257	A	G	0.55	0.2	0.35	Moderate	missense_variant	USH2A
NC_056697.1	5692994	G	A	0.55	0.2	0.35	Moderate	missense_variant	ANOS1
NC_056680.1	13581807	T	C	0.95	0.6	0.35	Moderate	missense_variant	ELL
NC_056680.1	15928254	C	T	0.95	0.6	0.35	Moderate	missense_variant	RTP3
NC_056680.1	160870739	C	G	0.95	0.6	0.35	Moderate	missense_variant	LOC122213240
NC_056680.1	165968708	G	A	0.95	0.6	0.35	Moderate	missense_variant	RNF32
NC_056682.1	21287024	G	A	0.95	0.6	0.35	Moderate	missense_variant	ZDHHC2
NC_056684.1	42921391	G	C	0.95	0.6	0.35	Moderate	missense_variant	LOC122221959
NC_056685.1	107806210	T	C	0.95	0.6	0.35	Moderate	missense_variant	RASSF9
NC_056685.1	123192340	G	A	0.95	0.6	0.35	Moderate	missense_variant	STAB2
NC_056685.1	123193622	G	C	0.95	0.6	0.35	Moderate	missense_variant	STAB2
NC_056687.1	42356519	C	G	0.95	0.6	0.35	Moderate	missense_variant	STX19
NC_056687.1	131637958	G	A	0.95	0.6	0.35	Moderate	missense_variant	COL6A6
NC_056687.1	131840403	C	T	0.95	0.6	0.35	Moderate	missense_variant	COL6A5
NC_056688.1	100773938	G	A	0.95	0.6	0.35	Moderate	missense_variant	LOC122200448
NC_056688.1	100773966	C	T	0.95	0.6	0.35	Moderate	missense_variant	LOC122200448
NC_056688.1	113040825	C	T	0.95	0.6	0.35	Moderate	missense_variant	NAP1L4
NC_056689.1	56869595	G	T	0.95	0.6	0.35	Moderate	missense_variant	PYROXD2
NC_056689.1	82697282	G	T	0.95	0.6	0.35	Moderate	missense_variant	MKI67
NC_056690.1	16531871	T	A	0.95	0.6	0.35	Moderate	missense_variant	COQ5
NC_056690.1	58319190	C	G	0.95	0.6	0.35	Moderate	missense_variant	KIAA1328
NC_056690.1	58319246	T	C	0.95	0.6	0.35	Moderate	missense_variant	KIAA1328
NC_056692.1	11955696	G	C	0.95	0.6	0.35	Moderate	missense_variant	LOC122206718
NC_056694.1	37708633	T	C	0.95	0.6	0.35	Moderate	missense_variant	SRL
NC_056696.1	2179147	A	G	0.95	0.6	0.35	Moderate	missense_variant	DNAH14
NC_056696.1	2247499	A	G	0.95	0.6	0.35	Moderate	missense_variant&splice_region_variant	DNAH14
NC_056697.1	5138439	T	G	0.95	0.6	0.35	Moderate	missense_variant	PNPLA4
NC_056679.1	17189821	C	A	0.85	0.5	0.35	Moderate	missense_variant	FREM2
NC_056679.1	25131126	C	T	0.85	0.5	0.35	Moderate	missense_variant	ERICH6B
NC_056679.1	39246093	C	A	0.85	0.5	0.35	Moderate	missense_variant	LOC122229201
NC_056679.1	46032662	C	T	0.85	0.5	0.35	Moderate	missense_variant	DACH1
NC_056679.1	79733582	C	T	0.85	0.5	0.35	Moderate	missense_variant	COL4A2
NC_056681.1	6459612	G	C	0.85	0.5	0.35	Moderate	missense_variant	CASS4
NC_056681.1	15745432	C	T	0.85	0.5	0.35	Moderate	missense_variant	PABPC1L
NC_056681.1	15745451	C	A	0.85	0.5	0.35	Moderate	missense_variant	PABPC1L
NC_056681.1	103980608	G	A	0.85	0.5	0.35	Moderate	missense_variant	BUB1
NC_056681.1	109673152	A	G	0.85	0.5	0.35	Moderate	missense_variant	PRKD3
NC_056682.1	144106243	C	T	0.85	0.5	0.35	Moderate	missense_variant	LOC122218481
NC_056683.1	77835225	G	T	0.85	0.5	0.35	Moderate	missense_variant	CB2H6orf163
NC_056684.1	61375942	T	C	0.85	0.5	0.35	Moderate	missense_variant	TYRO3
NC_056691.1	74002166	G	A	0.85	0.5	0.35	Moderate	missense_variant	COL27A1
NC_056692.1	11689932	C	T	0.85	0.5	0.35	Moderate	missense_variant	MED9
NC_056693.1	1148621	A	T	0.85	0.5	0.35	Moderate	missense_variant	LOC122208955
NC_056693.1	12282118	T	C	0.85	0.5	0.35	Moderate	missense_variant	LOC122208111
NC_056694.1	7171649	A	T	0.85	0.5	0.35	Moderate	missense_variant	LOC122210026
NC_056696.1	62875147	C	T	0.85	0.5	0.35	Moderate	missense_variant	SPATA46
NC_056680.1	86203969	C	T	0.75	0.4	0.35	Moderate	missense_variant	PCLO
NC_056681.1	1587809	G	A	0.75	0.4	0.35	Moderate	missense_variant	GATA5
NC_056681.1	101102163	A	G	0.75	0.4	0.35	Moderate	missense_variant	THNSL2
NC_056682.1	148720725	A	G	0.75	0.4	0.35	Moderate	missense_variant&splice_region_variant	SULT1B1
NC_056683.1	217086	C	T	0.75	0.4	0.35	Moderate	missense_variant	ZFP57
NC_056683.1	29503029	G	A	0.75	0.4	0.35	Moderate	missense_variant	SFTA2
NC_056684.1	34960436	G	T	0.75	0.4	0.35	Moderate	missense_variant	UACA
NC_056684.1	62185960	T	A	0.75	0.4	0.35	Moderate	missense_variant	KNL1
NC_056685.1	4956406	T	C	0.75	0.4	0.35	Moderate	missense_variant	ANKRD16
NC_056685.1	135731540	C	G	0.75	0.4	0.35	Moderate	missense_variant	EFCAB6
NC_056685.1	137890329	G	A	0.75	0.4	0.35	Moderate	missense_variant	GTSE1
NC_056687.1	55298935	T	G	0.75	0.4	0.35	Moderate	missense_variant	DZIP3
NC_056688.1	86711917	G	T	0.75	0.4	0.35	Moderate	missense_variant	CCDC73
NC_056689.1	80578714	G	T	0.75	0.4	0.35	Moderate	missense_variant	TEX36
NC_056691.1	6171682	G	A	0.75	0.4	0.35	Moderate	missense_variant&splice_region_variant	RIC1
NC_056692.1	60095063	T	C	0.75	0.4	0.35	Moderate	missense_variant	ARL16
NC_056693.1	10803400	G	C	0.75	0.4	0.35	Moderate	missense_variant	LOC122207971
NC_056693.1	59603139	C	T	0.75	0.4	0.35	Moderate	missense_variant	KLHDC4
NC_056694.1	24490891	G	C	0.75	0.4	0.35	Moderate	missense_variant	ZP2
NC_056696.1	14139293	A	G	0.75	0.4	0.35	Moderate	missense_variant	FMO1
NC_056696.1	36146920	G	A	0.75	0.4	0.35	Moderate	missense_variant	DYRK3
NC_056696.1	36728685	G	A	0.75	0.4	0.35	Moderate	missense_variant	CRB1
NC_056696.1	37869026	A	C	0.75	0.4	0.35	Moderate	missense_variant	PTPRC
NC_056696.1	66535059	T	C	0.75	0.4	0.35	Moderate	missense_variant	LOC122212432
NC_056697.1	1672063	C	T	0.75	0.4	0.35	Moderate	missense_variant	ARSD
NC_056680.1	139721251	A	G	0.45	0.1	0.35	Moderate	missense_variant	LOC122213546
NC_056680.1	155468340	C	T	0.45	0.1	0.35	Moderate	missense_variant	KEL
NC_056681.1	135187612	C	T	0.45	0.1	0.35	Moderate	missense_variant	RSAD2
NC_056682.1	74411627	C	T	0.45	0.1	0.35	Moderate	missense_variant	FHDC1
NC_056683.1	18542042	A	T	0.45	0.1	0.35	Moderate	missense_variant	LOC122220629
NC_056683.1	98038328	G	A	0.45	0.1	0.35	Moderate	missense_variant	LOC122220259
NC_056683.1	119087143	C	T	0.45	0.1	0.35	Moderate	missense_variant	LOC122219173
NC_056684.1	30749873	G	A	0.45	0.1	0.35	Moderate	missense_variant	CSPG4
NC_056684.1	97115536	G	A	0.45	0.1	0.35	Moderate	missense_variant	LRR1
NC_056685.1	103061352	A	G	0.45	0.1	0.35	Moderate	missense_variant	PTPRQ
NC_056685.1	107122162	C	T	0.45	0.1	0.35	Moderate	missense_variant	LRRIQ1
NC_056685.1	130275360	A	G	0.45	0.1	0.35	Moderate	missense_variant	CSF2RB
NC_056686.1	8962917	G	A	0.45	0.1	0.35	Moderate	missense_variant	VPS13D
NC_056686.1	16061711	C	T	0.45	0.1	0.35	Moderate	missense_variant	LOC122227690
NC_056686.1	23844286	G	A	0.45	0.1	0.35	Moderate	missense_variant	ADGRB2
NC_056686.1	99519398	A	G	0.45	0.1	0.35	Moderate	missense_variant	PTGFRN
NC_056686.1	150760340	C	T	0.45	0.1	0.35	Moderate	missense_variant	KCNH7
NC_056687.1	83023154	C	T	0.45	0.1	0.35	Moderate	missense_variant	LOC122230002
NC_056687.1	103316627	T	A	0.45	0.1	0.35	Moderate	missense_variant	OTOL1
NC_056687.1	151986202	C	T	0.45	0.1	0.35	Moderate	missense_variant	SLC22A13
NC_056688.1	15176799	C	T	0.45	0.1	0.35	Moderate	missense_variant	CEP164
NC_056688.1	21946424	G	A	0.45	0.1	0.35	Moderate	missense_variant	HEPACAM
NC_056689.1	70252744	C	T	0.45	0.1	0.35	Moderate	missense_variant	DCLRE1A
NC_056693.1	3248995	A	G	0.45	0.1	0.35	Moderate	missense_variant	PTPRH
NC_056693.1	3354685	A	C	0.45	0.1	0.35	Moderate	missense_variant	RDH13
NC_056693.1	16527486	C	T	0.45	0.1	0.35	Moderate	missense_variant	LOC122208713
NC_056693.1	16688679	A	G	0.45	0.1	0.35	Moderate	missense_variant	ZNF790
NC_056693.1	16964051	G	A	0.45	0.1	0.35	Moderate	missense_variant	LOC122207717
NC_056694.1	4459211	T	C	0.45	0.1	0.35	Moderate	missense_variant	LOC122210244
NC_056694.1	6862422	C	G	0.45	0.1	0.35	Moderate	missense_variant	LOC122210154
NC_056694.1	26155427	G	C	0.45	0.1	0.35	Moderate	missense_variant	TMC5
NC_056694.1	29293150	C	T	0.45	0.1	0.35	Moderate	missense_variant	LOC122210187
NC_056695.1	54308998	T	C	0.45	0.1	0.35	Moderate	missense_variant	PKHD1L1
NC_056695.1	54314998	A	G	0.45	0.1	0.35	Moderate	missense_variant	PKHD1L1
NC_056695.1	61116005	A	G	0.45	0.1	0.35	Moderate	missense_variant	SLC30A8
NC_056695.1	61116086	A	G	0.45	0.1	0.35	Moderate	missense_variant	SLC30A8
NC_056696.1	26101960	T	A	0.45	0.1	0.35	Moderate	missense_variant	RGSL1
NC_056696.1	29533908	A	C	0.45	0.1	0.35	Moderate	missense_variant	PTPN14
NC_056679.1	16203312	G	A	0.35	0	0.35	Moderate	missense_variant	TRPC4
NC_056679.1	152774769	G	A	0.35	0	0.35	Moderate	missense_variant&splice_region_variant	ADGRV1
NC_056679.1	152815876	G	A	0.35	0	0.35	Moderate	missense_variant	ADGRV1
NC_056680.1	7636877	T	C	0.35	0	0.35	Moderate	missense_variant	DNMT1
NC_056680.1	9774716	G	A	0.35	0	0.35	Moderate	missense_variant	BRME1
NC_056680.1	12715033	G	A	0.35	0	0.35	Moderate	missense_variant	USHBP1
NC_056680.1	154623705	G	A	0.35	0	0.35	Moderate	missense_variant	WEE2
NC_056680.1	155125406	T	C	0.35	0	0.35	Moderate	missense_variant	LOC122212906
NC_056680.1	155859845	C	T	0.35	0	0.35	Moderate	missense_variant	EPHA1
NC_056680.1	156440255	G	T	0.35	0	0.35	Moderate	missense_variant	LOC122213233
NC_056681.1	28494166	G	A	0.35	0	0.35	Moderate	missense_variant	LOC122215722
NC_056681.1	101893786	G	A	0.35	0	0.35	Moderate	missense_variant	PSD4
NC_056681.1	123584224	A	C	0.35	0	0.35	Moderate	missense_variant	APOB
NC_056682.1	110542839	A	G	0.35	0	0.35	Moderate	missense_variant	ZGRF1
NC_056682.1	133601863	G	A	0.35	0	0.35	Moderate	missense_variant	PTPN13
NC_056682.1	200474020	G	A	0.35	0	0.35	Moderate	missense_variant	KIAA0232
NC_056682.1	200476523	G	A	0.35	0	0.35	Moderate	missense_variant	KIAA0232
NC_056682.1	202699327	C	T	0.35	0	0.35	Moderate	missense_variant&splice_region_variant	HTT
NC_056682.1	202785366	T	C	0.35	0	0.35	Moderate	missense_variant	GRK4
NC_056684.1	46755665	C	G	0.35	0	0.35	Moderate	missense_variant	POLR2M
NC_056684.1	72479556	T	G	0.35	0	0.35	Moderate	missense_variant	LOC122222610
NC_056684.1	74034677	G	T	0.35	0	0.35	Moderate	missense_variant	LOC122222365
NC_056684.1	74055689	A	G	0.35	0	0.35	Moderate	missense_variant	CARMIL3
NC_056684.1	131350608	A	G	0.35	0	0.35	Moderate	missense_variant	SPATA7
NC_056685.1	42864562	C	T	0.35	0	0.35	Moderate	missense_variant	A2M
NC_056685.1	42866808	A	C	0.35	0	0.35	Moderate	missense_variant&splice_region_variant	A2M
NC_056685.1	42991614	G	A	0.35	0	0.35	Moderate	missense_variant	LOC122224219
NC_056685.1	42993301	G	A	0.35	0	0.35	Moderate	missense_variant	LOC122224219
NC_056685.1	43221218	T	A	0.35	0	0.35	Moderate	missense_variant	KLRB1
NC_056686.1	3786995	C	T	0.35	0	0.35	Moderate	missense_variant	NPHP4
NC_056686.1	93057061	C	A	0.35	0	0.35	Moderate	missense_variant	GSTM3
NC_056686.1	101937742	T	C	0.35	0	0.35	Moderate	missense_variant	ADAM30
NC_056686.1	102426960	C	T	0.35	0	0.35	Moderate	missense_variant&splice_region_variant	LOC122228569
NC_056686.1	103629755	G	A	0.35	0	0.35	Moderate	missense_variant	ANKRD35
NC_056686.1	104243976	C	G	0.35	0	0.35	Moderate	missense_variant	MTMR11
NC_056686.1	104713086	G	T	0.35	0	0.35	Moderate	missense_variant	TARS2
NC_056686.1	104725997	G	A	0.35	0	0.35	Moderate	missense_variant	ECM1
NC_056686.1	104941654	C	A	0.35	0	0.35	Moderate	missense_variant	CTSK
NC_056686.1	106147816	A	G	0.35	0	0.35	Moderate	missense_variant	RPTN
NC_056686.1	106788337	T	G	0.35	0	0.35	Moderate	missense_variant	IVL
NC_056686.1	107653646	G	C	0.35	0	0.35	Moderate	missense_variant	LOC122225973
NC_056686.1	113182982	C	T	0.35	0	0.35	Moderate	missense_variant	CNTNAP5
NC_056686.1	160129553	T	G	0.35	0	0.35	Moderate	missense_variant	ITGA6
NC_056686.1	161486238	C	A	0.35	0	0.35	Moderate	missense_variant	OLA1
NC_056686.1	161783604	C	T	0.35	0	0.35	Moderate	missense_variant	SCRN3
NC_056686.1	181920294	A	T	0.35	0	0.35	Moderate	missense_variant	CCDC150
NC_056686.1	186582203	C	T	0.35	0	0.35	Moderate	missense_variant	TMEM237
NC_056687.1	3248140	G	A	0.35	0	0.35	Moderate	missense_variant	NDUFV3
NC_056687.1	8296921	T	C	0.35	0	0.35	Moderate	missense_variant	TTC3
NC_056687.1	107133537	G	A	0.35	0	0.35	Moderate	missense_variant	VEPH1
NC_056688.1	107331114	G	A	0.35	0	0.35	Moderate	missense_variant	NUDT22
NC_056689.1	3425401	G	A	0.35	0	0.35	Moderate	missense_variant	PCDH15
NC_056690.1	70311226	A	T	0.35	0	0.35	Moderate	missense_variant	MRO
NC_056691.1	10456936	C	T	0.35	0	0.35	Moderate	missense_variant	KANK1
NC_056691.1	10473927	G	A	0.35	0	0.35	Moderate	missense_variant	KANK1
NC_056691.1	60473685	G	C	0.35	0	0.35	Moderate	missense_variant&splice_region_variant	TBC1D2
NC_056691.1	88451094	G	C	0.35	0	0.35	Moderate	missense_variant	EXOSC2
NC_056691.1	88748132	C	T	0.35	0	0.35	Moderate	missense_variant	LAMC3
NC_056693.1	4809234	C	T	0.35	0	0.35	Moderate	missense_variant	LOC122208816
NC_056693.1	33442833	A	G	0.35	0	0.35	Moderate	missense_variant	OGFOD1
NC_056694.1	1615600	T	C	0.35	0	0.35	Moderate	missense_variant	MAD1L1
NC_056694.1	1821598	C	T	0.35	0	0.35	Moderate	missense_variant	LOC122210270
NC_056696.1	12827562	T	G	0.35	0	0.35	Moderate	missense_variant&splice_region_variant	SELE
NC_056696.1	28071164	G	A	0.35	0	0.35	Moderate	missense_variant	LOC122211451
NC_056679.1	18858711	C	T	1	0.7	0.3	Moderate	missense_variant	LOC122200466
NC_056679.1	25700293	C	T	1	0.7	0.3	Moderate	missense_variant	NUFIP1
NC_056680.1	778413	C	T	1	0.7	0.3	Moderate	missense_variant	PWWP3A
NC_056680.1	62265106	G	C	1	0.7	0.3	Moderate	missense_variant	PKD1L1
NC_056681.1	61463261	A	T	1	0.7	0.3	Moderate	missense_variant	VWA3B
NC_056681.1	123674104	A	G	1	0.7	0.3	Moderate	missense_variant	LOC122216577
NC_056682.1	14402196	C	T	1	0.7	0.3	Moderate	missense_variant	LOC122217357
NC_056682.1	44701127	C	T	1	0.7	0.3	Moderate	missense_variant	RAB11FIP1
NC_056682.1	44703698	G	A	1	0.7	0.3	Moderate	missense_variant	RAB11FIP1
NC_056682.1	186712679	A	G	1	0.7	0.3	Moderate	missense_variant	LOC122218574
NC_056683.1	1885048	G	A	1	0.7	0.3	Moderate	missense_variant	ZSCAN12
NC_056683.1	17601891	G	A	1	0.7	0.3	Moderate	missense_variant	SYCP2L
NC_056683.1	31338404	A	G	1	0.7	0.3	Moderate	missense_variant	LOC122219744
NC_056683.1	74187488	C	G	1	0.7	0.3	Moderate	missense_variant	UBE3D
NC_056683.1	114480881	G	A	1	0.7	0.3	Moderate	missense_variant	LOC122219169
NC_056684.1	4041040	C	T	1	0.7	0.3	Moderate	missense_variant	HOMER2
NC_056684.1	4069319	T	C	1	0.7	0.3	Moderate	missense_variant	WHAMM
NC_056684.1	5490075	A	G	1	0.7	0.3	Moderate	missense_variant	LOC122221598
NC_056684.1	20865342	C	T	1	0.7	0.3	Moderate	missense_variant	APBA2
NC_056684.1	31425465	T	C	1	0.7	0.3	Moderate	missense_variant	LOC122221159
NC_056684.1	59674565	C	G	1	0.7	0.3	Moderate	missense_variant	TP53BP1
NC_056684.1	59701404	A	G	1	0.7	0.3	Moderate	missense_variant	TP53BP1
NC_056684.1	99243815	G	A	1	0.7	0.3	Moderate	missense_variant	NID2
NC_056685.1	4357048	C	G	1	0.7	0.3	Moderate	missense_variant	LOC122223817
NC_056686.1	11523000	C	T	1	0.7	0.3	Moderate	missense_variant	SPEN
NC_056686.1	12215133	A	G	1	0.7	0.3	Moderate	missense_variant	PADI1
NC_056686.1	19180577	G	C	1	0.7	0.3	Moderate	missense_variant	LOC122226965
NC_056686.1	23787882	G	A	1	0.7	0.3	Moderate	missense_variant	COL16A1
NC_056686.1	51670243	A	G	1	0.7	0.3	Moderate	missense_variant	LOC122227339
NC_056686.1	126493892	A	G	1	0.7	0.3	Moderate	missense_variant	LCT
NC_056686.1	185395521	A	G	1	0.7	0.3	Moderate	missense_variant	SGO2
NC_056686.1	211839148	A	C	1	0.7	0.3	Moderate	missense_variant	GPR55
NC_056687.1	4049413	G	A	1	0.7	0.3	Moderate	missense_variant	C2CD2
NC_056687.1	66158168	T	C	1	0.7	0.3	Moderate	missense_variant	NDUFB4
NC_056687.1	121301267	T	A	1	0.7	0.3	Moderate	missense_variant	LOC122229513
NC_056687.1	156635842	C	T	1	0.7	0.3	Moderate	missense_variant	LOC122198757
NC_056687.1	156645256	C	T	1	0.7	0.3	Moderate	missense_variant	LOC122198757
NC_056688.1	22990314	T	G	1	0.7	0.3	Moderate	missense_variant	CDON
NC_056688.1	43073511	C	T	1	0.7	0.3	Moderate	missense_variant	LOC122200652
NC_056688.1	64036920	C	A	1	0.7	0.3	Moderate	missense_variant	NLRP14
NC_056688.1	104508558	G	C	1	0.7	0.3	Moderate	missense_variant	MS4A7
NC_056688.1	107331243	C	T	1	0.7	0.3	Moderate	missense_variant	NUDT22
NC_056689.1	13376081	A	T	1	0.7	0.3	Moderate	missense_variant	RBM34
NC_056689.1	87047728	G	A	1	0.7	0.3	Moderate	missense_variant	ECHS1
NC_056689.1	87081074	A	G	1	0.7	0.3	Moderate	missense_variant	MTG1
NC_056690.1	32918426	T	C	1	0.7	0.3	Moderate	missense_variant&splice_region_variant	IMPA2
NC_056690.1	32918449	G	A	1	0.7	0.3	Moderate	missense_variant	IMPA2
NC_056690.1	37413727	A	T	1	0.7	0.3	Moderate	missense_variant	LAMA1
NC_056691.1	39864510	G	A	1	0.7	0.3	Moderate	missense_variant&splice_region_variant	CER1
NC_056691.1	70801145	A	G	1	0.7	0.3	Moderate	missense_variant	SVEP1
NC_056692.1	9051076	A	G	1	0.7	0.3	Moderate	missense_variant	LOC122207383
NC_056692.1	47094165	C	T	1	0.7	0.3	Moderate	missense_variant	BPTF
NC_056693.1	7137439	G	A	1	0.7	0.3	Moderate	missense_variant	CE2H19orf84
NC_056693.1	13678090	G	C	1	0.7	0.3	Moderate	missense_variant	AXL
NC_056693.1	14896099	C	G	1	0.7	0.3	Moderate	missense_variant	LOC122208922
NC_056693.1	14896232	G	A	1	0.7	0.3	Moderate	missense_variant	LOC122208922
NC_056693.1	15109752	C	G	1	0.7	0.3	Moderate	missense_variant	SARS2
NC_056693.1	17801044	T	C	1	0.7	0.3	Moderate	missense_variant	LOC122208205
NC_056695.1	20037411	C	T	1	0.7	0.3	Moderate	missense_variant	SULF1
NC_056696.1	1895104	A	G	1	0.7	0.3	Moderate	missense_variant	CNIH3
NC_056696.1	21587937	G	A	1	0.7	0.3	Moderate	missense_variant	TDRD5
NC_056696.1	28339336	T	C	1	0.7	0.3	Moderate	missense_variant	CEP350
NC_056696.1	42904327	C	T	1	0.7	0.3	Moderate	missense_variant	PPP1R15B
NC_056697.1	1666382	C	T	1	0.7	0.3	Moderate	missense_variant	ARSD
NC_056679.1	205905231	T	A	0.9	0.6	0.3	Moderate	missense_variant	MROH2B
NC_056680.1	14194870	T	G	0.9	0.6	0.3	Moderate	missense_variant	NCAN
NC_056682.1	74089145	T	A	0.9	0.6	0.3	Moderate	missense_variant	TRIM2
NC_056684.1	121506712	A	C	0.9	0.6	0.3	Moderate	missense_variant	SAMD15
NC_056685.1	42665840	A	G	0.9	0.6	0.3	Moderate	missense_variant	A2ML1
NC_056686.1	175695420	G	A	0.9	0.6	0.3	Moderate	missense_variant	ANKAR
NC_056687.1	444523	G	A	0.9	0.6	0.3	Moderate	missense_variant	PCNT
NC_056687.1	12693111	G	A	0.9	0.6	0.3	Moderate	missense_variant	URB1
NC_056687.1	57858454	C	T	0.9	0.6	0.3	Moderate	missense_variant	CD96
NC_056688.1	15165546	C	T	0.9	0.6	0.3	Moderate	missense_variant	CEP164
NC_056689.1	12779385	G	A	0.9	0.6	0.3	Moderate	missense_variant	LYST
NC_056689.1	33604390	A	G	0.9	0.6	0.3	Moderate	missense_variant	USP54
NC_056690.1	7453129	C	T	0.9	0.6	0.3	Moderate	missense_variant	CFAP251
NC_056690.1	20106933	A	G	0.9	0.6	0.3	Moderate	missense_variant	PRAME
NC_056693.1	17848682	G	C	0.9	0.6	0.3	Moderate	missense_variant	IGFLR1
NC_056694.1	38517375	A	G	0.9	0.6	0.3	Moderate	missense_variant	MEFV
NC_056696.1	28253187	G	A	0.9	0.6	0.3	Moderate	missense_variant	CEP350
NC_056679.1	81876066	G	A	0.8	0.5	0.3	Moderate	missense_variant	GRK1
NC_056679.1	128374864	C	T	0.8	0.5	0.3	Moderate	missense_variant	DEPDC1B
NC_056682.1	49787080	T	C	0.8	0.5	0.3	Moderate	missense_variant	FBXO16
NC_056682.1	112889025	C	T	0.8	0.5	0.3	Moderate	missense_variant	EGF
NC_056683.1	17617791	C	T	0.8	0.5	0.3	Moderate	missense_variant	SYCP2L
NC_056684.1	48761160	G	A	0.8	0.5	0.3	Moderate	missense_variant	PRTG
NC_056686.1	17817911	C	T	0.8	0.5	0.3	Moderate	missense_variant	IL22RA1
NC_056686.1	34456703	T	C	0.8	0.5	0.3	Moderate	missense_variant	LOC122228106
NC_056686.1	105104728	C	T	0.8	0.5	0.3	Moderate	missense_variant	ANXA9
NC_056687.1	14728651	C	T	0.8	0.5	0.3	Moderate	missense_variant	LOC122198727
NC_056687.1	151115996	C	T	0.8	0.5	0.3	Moderate	missense_variant	CX3CR1
NC_056688.1	99504508	C	T	0.8	0.5	0.3	Moderate	missense_variant	AGBL2
NC_056688.1	105945575	C	A	0.8	0.5	0.3	Moderate	missense_variant	LOC122200824
NC_056688.1	105945654	A	G	0.8	0.5	0.3	Moderate	missense_variant	LOC122200824
NC_056689.1	70255717	G	T	0.8	0.5	0.3	Moderate	missense_variant	DCLRE1A
NC_056689.1	85296725	G	T	0.8	0.5	0.3	Moderate	missense_variant	TCERG1L
NC_056690.1	22465289	A	G	0.8	0.5	0.3	Moderate	missense_variant	LOC122203859
NC_056692.1	29474772	C	G	0.8	0.5	0.3	Moderate	missense_variant	COIL
NC_056695.1	38324846	A	C	0.8	0.5	0.3	Moderate	missense_variant	OTUD6B
NC_056696.1	21867565	G	A	0.8	0.5	0.3	Moderate	missense_variant	PLA2G4A
NC_056696.1	41719402	C	T	0.8	0.5	0.3	Moderate	missense_variant	LOC122212131
NC_056696.1	53377170	T	C	0.8	0.5	0.3	Moderate	missense_variant	USH2A
NC_056679.1	36340186	G	A	0.4	0.1	0.3	Moderate	missense_variant	TDRD3
NC_056679.1	192163992	G	A	0.4	0.1	0.3	Moderate	missense_variant	GEMIN5
NC_056679.1	234846352	G	A	0.4	0.1	0.3	Moderate	missense_variant	ICE1
NC_056680.1	4689916	A	T	0.4	0.1	0.3	Moderate	missense_variant	LOC122204246
NC_056681.1	117900600	G	T	0.4	0.1	0.3	Moderate	missense_variant	CA3H2orf16
NC_056681.1	117906286	A	T	0.4	0.1	0.3	Moderate	missense_variant	CA3H2orf16
NC_056681.1	118277025	G	A	0.4	0.1	0.3	Moderate	missense_variant	ABHD1
NC_056682.1	88221344	A	G	0.4	0.1	0.3	Moderate	missense_variant	PCDH18
NC_056682.1	143602011	G	A	0.4	0.1	0.3	Moderate	missense_variant	PPEF2
NC_056682.1	143625232	C	G	0.4	0.1	0.3	Moderate	missense_variant	PPEF2
NC_056683.1	2159747	T	C	0.4	0.1	0.3	Moderate	missense_variant	ZSCAN16
NC_056683.1	31271081	G	A	0.4	0.1	0.3	Moderate	missense_variant	LOC122220659
NC_056683.1	33849590	C	T	0.4	0.1	0.3	Moderate	missense_variant	FANCE
NC_056683.1	41081252	C	A	0.4	0.1	0.3	Moderate	missense_variant	ZNF318
NC_056683.1	49344595	G	T	0.4	0.1	0.3	Moderate	missense_variant	PKHD1
NC_056684.1	6098657	C	A	0.4	0.1	0.3	Moderate	missense_variant	TICRR
NC_056684.1	36065862	G	A	0.4	0.1	0.3	Moderate	missense_variant	PAQR5
NC_056685.1	44326353	G	T	0.4	0.1	0.3	Moderate	missense_variant	LOC122224242
NC_056685.1	44903502	A	G	0.4	0.1	0.3	Moderate	missense_variant	LOC122225351
NC_056685.1	70478070	C	T	0.4	0.1	0.3	Moderate	missense_variant	ADAMTS20
NC_056685.1	70527731	A	G	0.4	0.1	0.3	Moderate	missense_variant	ADAMTS20
NC_056685.1	135800316	G	A	0.4	0.1	0.3	Moderate	missense_variant	EFCAB6
NC_056686.1	1395832	C	T	0.4	0.1	0.3	Moderate	missense_variant	TTC34
NC_056686.1	93633898	T	C	0.4	0.1	0.3	Moderate	missense_variant	SLC16A4
NC_056686.1	94169516	C	T	0.4	0.1	0.3	Moderate	missense_variant	CD53
NC_056686.1	96948309	G	A	0.4	0.1	0.3	Moderate	missense_variant	SYT6
NC_056686.1	218984204	T	C	0.4	0.1	0.3	Moderate	missense_variant	NDUFA10
NC_056687.1	14167200	G	A	0.4	0.1	0.3	Moderate	missense_variant	LOC122229214
NC_056687.1	131734447	A	T	0.4	0.1	0.3	Moderate	missense_variant	COL6A6
NC_056687.1	131747640	G	C	0.4	0.1	0.3	Moderate	missense_variant	COL6A6
NC_056687.1	157810993	C	G	0.4	0.1	0.3	Moderate	missense_variant	TOPAZ1
NC_056688.1	96190747	C	G	0.4	0.1	0.3	Moderate	missense_variant	ALKBH3
NC_056689.1	61686134	G	A	0.4	0.1	0.3	Moderate	missense_variant	COL17A1
NC_056690.1	9523218	C	G	0.4	0.1	0.3	Moderate	missense_variant	LOC122204261
NC_056690.1	32567583	A	C	0.4	0.1	0.3	Moderate	missense_variant	SPIRE1
NC_056690.1	81146953	A	G	0.4	0.1	0.3	Moderate	missense_variant	SERPINB5
NC_056691.1	69539585	C	T	0.4	0.1	0.3	Moderate	missense_variant	ELP1
NC_056692.1	10647473	T	C	0.4	0.1	0.3	Moderate	missense_variant	EPN2
NC_056692.1	59690407	C	T	0.4	0.1	0.3	Moderate	missense_variant	CEP131
NC_056693.1	3442618	T	C	0.4	0.1	0.3	Moderate	missense_variant	NLRP2
NC_056693.1	4761397	G	A	0.4	0.1	0.3	Moderate	missense_variant	LOC122207964
NC_056694.1	16134726	A	T	0.4	0.1	0.3	Moderate	missense_variant	ZNF713
NC_056694.1	37495965	G	A	0.4	0.1	0.3	Moderate	missense_variant	NMRAL1
NC_056695.1	66798740	G	C	0.4	0.1	0.3	Moderate	missense_variant	FER1L6
NC_056695.1	72031921	T	C	0.4	0.1	0.3	Moderate	missense_variant	ASAP1
NC_056679.1	196695411	C	T	0.6	0.3	0.3	Moderate	missense_variant	ARHGEF37
NC_056680.1	16135715	C	T	0.6	0.3	0.3	Moderate	missense_variant	LOC122213102
NC_056680.1	34322730	C	A	0.6	0.3	0.3	Moderate	missense_variant	SUCLG2
NC_056680.1	51204774	G	A	0.6	0.3	0.3	Moderate	missense_variant	PRRT3
NC_056680.1	108226747	T	C	0.6	0.3	0.3	Moderate	missense_variant	LRRC72
NC_056680.1	125459695	C	T	0.6	0.3	0.3	Moderate	missense_variant	ANLN
NC_056682.1	6886183	A	G	0.6	0.3	0.3	Moderate	missense_variant	LOC122216827
NC_056682.1	198214379	C	T	0.6	0.3	0.3	Moderate	missense_variant	OTOP1
NC_056683.1	69466152	C	A	0.6	0.3	0.3	Moderate	missense_variant	MEI4
NC_056684.1	5998204	T	C	0.6	0.3	0.3	Moderate	missense_variant	WDR93
NC_056684.1	34002888	C	T	0.6	0.3	0.3	Moderate	missense_variant	THSD4
NC_056684.1	114856295	C	T	0.6	0.3	0.3	Moderate	missense_variant	LOC122222876
NC_056684.1	136569358	T	C	0.6	0.3	0.3	Moderate	missense_variant	SERPINA11
NC_056687.1	10919322	G	A	0.6	0.3	0.3	Moderate	missense_variant	CC2H21orf140
NC_056687.1	114563129	C	T	0.6	0.3	0.3	Moderate	missense_variant	TM4SF1
NC_056688.1	15751673	G	C	0.6	0.3	0.3	Moderate	missense_variant	SMIM35
NC_056690.1	21445143	G	A	0.6	0.3	0.3	Moderate	missense_variant	PRR14L
NC_056690.1	44589321	T	G	0.6	0.3	0.3	Moderate	missense_variant	ESCO1
NC_056690.1	86540413	G	A	0.6	0.3	0.3	Moderate	missense_variant	RTTN
NC_056691.1	3079760	G	A	0.6	0.3	0.3	Moderate	missense_variant	SECISBP2
NC_056691.1	3118941	G	A	0.6	0.3	0.3	Moderate	missense_variant	SEMA4D
NC_056691.1	5139955	G	A	0.6	0.3	0.3	Moderate	missense_variant	LOC122205418
NC_056691.1	88745399	G	A	0.6	0.3	0.3	Moderate	missense_variant	LAMC3
NC_056692.1	1932603	G	A	0.6	0.3	0.3	Moderate	missense_variant	LOC122207135
NC_056692.1	26176784	G	A	0.6	0.3	0.3	Moderate	missense_variant	BRIP1
NC_056694.1	26204078	C	G	0.6	0.3	0.3	Moderate	missense_variant	TMC5
NC_056679.1	92031682	C	T	0.5	0.2	0.3	Moderate	missense_variant	COL23A1
NC_056680.1	7516775	T	C	0.5	0.2	0.3	Moderate	missense_variant	COL5A3
NC_056680.1	16423879	C	T	0.5	0.2	0.3	Moderate	missense_variant	SETD2
NC_056682.1	25832499	C	T	0.5	0.2	0.3	Moderate	missense_variant	PRAG1
NC_056682.1	92116697	G	T	0.5	0.2	0.3	Moderate	missense_variant	PCDH10
NC_056682.1	119234868	A	T	0.5	0.2	0.3	Moderate	missense_variant	MANBA
NC_056682.1	197966457	T	G	0.5	0.2	0.3	Moderate	missense_variant	SLC2A9
NC_056684.1	98060092	T	C	0.5	0.2	0.3	Moderate	missense_variant	NIN
NC_056684.1	98196613	A	G	0.5	0.2	0.3	Moderate	missense_variant&splice_region_variant	PYGL
NC_056684.1	145684161	C	T	0.5	0.2	0.3	Moderate	missense_variant	GPR132
NC_056686.1	79541794	G	A	0.5	0.2	0.3	Moderate	missense_variant	ARHGAP29
NC_056686.1	79542079	G	A	0.5	0.2	0.3	Moderate	missense_variant	ARHGAP29
NC_056690.1	71393999	C	T	0.5	0.2	0.3	Moderate	missense_variant	LOC122203580
NC_056691.1	45119792	G	A	0.5	0.2	0.3	Moderate	missense_variant	FOCAD
NC_056691.1	87599008	G	A	0.5	0.2	0.3	Moderate	missense_variant	ASB6
NC_056692.1	42060981	C	T	0.5	0.2	0.3	Moderate	missense_variant	SLC25A39
NC_056695.1	8312406	A	G	0.5	0.2	0.3	Moderate	missense_variant	TGS1
NC_056695.1	23076307	C	T	0.5	0.2	0.3	Moderate	missense_variant	CF2H8orf89
NC_056696.1	2088081	T	C	0.5	0.2	0.3	Moderate	missense_variant	DNAH14
NC_056696.1	2095619	A	G	0.5	0.2	0.3	Moderate	missense_variant	DNAH14
NC_056696.1	16339177	G	A	0.5	0.2	0.3	Moderate	missense_variant	LOC122212401
NC_056696.1	29313832	C	T	0.5	0.2	0.3	Moderate	missense_variant	CENPF
NC_056696.1	32186465	C	T	0.5	0.2	0.3	Moderate	missense_variant	LOC122211435
NC_056696.1	43600091	C	T	0.5	0.2	0.3	Moderate	missense_variant	DSTYK
NC_056696.1	67465050	C	G	0.5	0.2	0.3	Moderate	missense_variant	SEMA4A
NC_056679.1	36319	T	C	0.3	0	0.3	Moderate	missense_variant	LOC122228025
NC_056679.1	181219	C	G	0.3	0	0.3	Moderate	missense_variant	LOC122228349
NC_056679.1	3896474	T	C	0.3	0	0.3	Moderate	missense_variant	SACS
NC_056679.1	7886197	A	G	0.3	0	0.3	Moderate	missense_variant	FLT1
NC_056679.1	9998930	G	C	0.3	0	0.3	Moderate	missense_variant	TEX26
NC_056679.1	11411174	A	G	0.3	0	0.3	Moderate	missense_variant	BRCA2
NC_056679.1	11417314	G	A	0.3	0	0.3	Moderate	missense_variant	BRCA2
NC_056679.1	11419007	G	A	0.3	0	0.3	Moderate	missense_variant	BRCA2
NC_056679.1	87270992	G	T	0.3	0	0.3	Moderate	missense_variant&splice_region_variant	GCSAML
NC_056679.1	88011788	T	C	0.3	0	0.3	Moderate	missense_variant	OBSCN
NC_056679.1	91386008	G	A	0.3	0	0.3	Moderate	missense_variant	PROP1
NC_056679.1	157969495	C	G	0.3	0	0.3	Moderate	missense_variant	PCSK1
NC_056679.1	158291426	A	T	0.3	0	0.3	Moderate	missense_variant	CAST
NC_056679.1	158564181	A	G	0.3	0	0.3	Moderate	missense_variant	LOC122223115
NC_056680.1	92804112	A	G	0.3	0	0.3	Moderate	missense_variant	STEAP1
NC_056680.1	92905061	A	G	0.3	0	0.3	Moderate	missense_variant	CFAP69
NC_056680.1	108953194	A	G	0.3	0	0.3	Moderate	missense_variant	AHR
NC_056681.1	16249665	G	T	0.3	0	0.3	Moderate	missense_variant	R3HDML
NC_056681.1	124515456	G	A	0.3	0	0.3	Moderate	missense_variant	WDR35
NC_056681.1	126531103	G	A	0.3	0	0.3	Moderate	missense_variant	RAD51AP2
NC_056681.1	131314518	C	T	0.3	0	0.3	Moderate	missense_variant	GREB1
NC_056681.1	137473334	A	G	0.3	0	0.3	Moderate	missense_variant	DCDC2C
NC_056682.1	170820182	C	G	0.3	0	0.3	Moderate	missense_variant	NSUN7
NC_056683.1	3189091	G	A	0.3	0	0.3	Moderate	missense_variant	PRSS16
NC_056683.1	3563862	C	T	0.3	0	0.3	Moderate	missense_variant	LOC122219353
NC_056683.1	3857637	A	G	0.3	0	0.3	Moderate	missense_variant	H1-1
NC_056683.1	46949290	C	T	0.3	0	0.3	Moderate	missense_variant	RHAG
NC_056684.1	38808468	T	C	0.3	0	0.3	Moderate	missense_variant	DIS3L
NC_056684.1	42919066	T	C	0.3	0	0.3	Moderate	missense_variant	LOC122221959
NC_056684.1	119319356	C	T	0.3	0	0.3	Moderate	missense_variant	DLST
NC_056684.1	141766162	C	T	0.3	0	0.3	Moderate	missense_variant	SLC25A29
NC_056685.1	4980488	G	A	0.3	0	0.3	Moderate	missense_variant	FBH1
NC_056685.1	11957217	G	T	0.3	0	0.3	Moderate	missense_variant	MCM10
NC_056685.1	136024363	C	T	0.3	0	0.3	Moderate	missense_variant	PNPLA5
NC_056686.1	4021769	C	T	0.3	0	0.3	Moderate	missense_variant	RNF207
NC_056686.1	14994619	C	T	0.3	0	0.3	Moderate	missense_variant	PINK1
NC_056686.1	61281037	C	G	0.3	0	0.3	Moderate	missense_variant	LRRIQ3
NC_056686.1	61836362	A	G	0.3	0	0.3	Moderate	missense_variant	ERICH3
NC_056686.1	154366734	A	G	0.3	0	0.3	Moderate	missense_variant	SCN9A
NC_056687.1	81088017	C	T	0.3	0	0.3	Moderate	missense_variant	DGKG
NC_056687.1	131167442	T	C	0.3	0	0.3	Moderate	missense_variant	NEK11
NC_056687.1	131744978	T	A	0.3	0	0.3	Moderate	missense_variant	COL6A6
NC_056687.1	131906682	G	T	0.3	0	0.3	Moderate	missense_variant	COL6A5
NC_056688.1	7143255	C	A	0.3	0	0.3	Moderate	missense_variant	EXPH5
NC_056688.1	16848315	C	A	0.3	0	0.3	Moderate	missense_variant	USP2
NC_056688.1	68633069	G	A	0.3	0	0.3	Moderate	missense_variant	MICAL2
NC_056690.1	27369349	T	A	0.3	0	0.3	Moderate	missense_variant	LOC122203209
NC_056690.1	46278945	T	C	0.3	0	0.3	Moderate	missense_variant	NPC1
NC_056690.1	46559839	G	C	0.3	0	0.3	Moderate	missense_variant	LAMA3
NC_056690.1	46611153	G	A	0.3	0	0.3	Moderate	missense_variant	LAMA3
NC_056690.1	46855029	G	A	0.3	0	0.3	Moderate	missense_variant	CABYR
NC_056690.1	66827244	G	A	0.3	0	0.3	Moderate	missense_variant	LOXHD1
NC_056691.1	1080110	C	T	0.3	0	0.3	Moderate	missense_variant	FGD3
NC_056691.1	18955186	A	T	0.3	0	0.3	Moderate	missense_variant	VPS13A
NC_056691.1	57008036	C	G	0.3	0	0.3	Moderate	missense_variant	UNC13B
NC_056691.1	57201376	C	T	0.3	0	0.3	Moderate	missense_variant	RUSC2
NC_056692.1	2923685	A	G	0.3	0	0.3	Moderate	missense_variant	PFAS
NC_056692.1	55007978	A	G	0.3	0	0.3	Moderate	missense_variant	OTOP2
NC_056692.1	55501261	G	C	0.3	0	0.3	Moderate	missense_variant	TSEN54
NC_056693.1	627076	A	G	0.3	0	0.3	Moderate	missense_variant	ZNF256
NC_056693.1	8446691	C	T	0.3	0	0.3	Moderate	missense_variant	LOC122208334
NC_056693.1	20343280	C	T	0.3	0	0.3	Moderate	missense_variant	ANKRD27
NC_056694.1	19378746	C	T	0.3	0	0.3	Moderate	missense_variant	LOC122210233
NC_056695.1	44319286	G	A	0.3	0	0.3	Moderate	missense_variant	RIDA
NC_056695.1	46544326	G	T	0.3	0	0.3	Moderate	missense_variant	SNX31
NC_056695.1	48970688	T	C	0.3	0	0.3	Moderate	missense_variant	SLC25A32
NC_056695.1	80440757	C	T	0.3	0	0.3	Moderate	missense_variant	SLC45A4
NC_056696.1	24907101	A	G	0.3	0	0.3	Moderate	missense_variant	APOBEC4
NC_056696.1	35478109	T	C	0.3	0	0.3	Moderate	missense_variant	CR2
NC_056696.1	35480632	T	C	0.3	0	0.3	Moderate	missense_variant	CR2
NC_056696.1	67404047	G	A	0.3	0	0.3	Moderate	missense_variant	SMG5
NC_056679.1	163350988	T	C	0.7	0.4	0.3	Moderate	missense_variant	PAM
NC_056679.1	190195664	A	G	0.7	0.4	0.3	Moderate	missense_variant	FAM71B
NC_056680.1	123586583	G	A	0.7	0.4	0.3	Moderate	missense_variant	BMPER
NC_056683.1	4162562	G	A	0.7	0.4	0.3	Moderate	missense_variant	CARMIL1
NC_056683.1	121239664	G	A	0.7	0.4	0.3	Moderate	missense_variant	HBS1L
NC_056683.1	121240749	A	T	0.7	0.4	0.3	Moderate	missense_variant	HBS1L
NC_056683.1	138974013	A	G	0.7	0.4	0.3	Moderate	missense_variant	TIAM2
NC_056684.1	46755666	T	G	0.7	0.4	0.3	Moderate	missense_variant	POLR2M
NC_056685.1	76130667	T	C	0.7	0.4	0.3	Moderate	missense_variant	FAM186B
NC_056685.1	132562803	C	T	0.7	0.4	0.3	Moderate	missense_variant	ENTHD1
NC_056686.1	6704605	G	A	0.7	0.4	0.3	Moderate	missense_variant	SLC25A33
NC_056686.1	43187615	C	T	0.7	0.4	0.3	Moderate	missense_variant	NDC1
NC_056687.1	66897880	C	T	0.7	0.4	0.3	Moderate	missense_variant	POLQ
NC_056687.1	147073660	C	T	0.7	0.4	0.3	Moderate	missense_variant	OSBPL10
NC_056688.1	11437190	G	A	0.7	0.4	0.3	Moderate	missense_variant	TTC12
NC_056688.1	39666877	A	C	0.7	0.4	0.3	Moderate	missense_variant	CEP295
NC_056688.1	59942623	A	G	0.7	0.4	0.3	Moderate	missense_variant	RRM1
NC_056688.1	60460007	G	A	0.7	0.4	0.3	Moderate	missense_variant	LOC122200507
NC_056690.1	183067	T	C	0.7	0.4	0.3	Moderate	missense_variant	LOC122204154
NC_056690.1	19523722	C	T	0.7	0.4	0.3	Moderate	missense_variant	RAB36
NC_056690.1	46269113	T	C	0.7	0.4	0.3	Moderate	missense_variant	NPC1
NC_056690.1	88605573	T	C	0.7	0.4	0.3	Moderate	missense_variant	NETO1
NC_056691.1	80363040	G	A	0.7	0.4	0.3	Moderate	missense_variant	LOC122204679
NC_056691.1	86424329	A	C	0.7	0.4	0.3	Moderate	missense_variant&splice_region_variant	LOC122204399
NC_056692.1	9784536	G	C	0.7	0.4	0.3	Moderate	missense_variant	SPECC1
NC_056693.1	17031615	T	G	0.7	0.4	0.3	Moderate	missense_variant	ZFP82
NC_056693.1	17031649	G	T	0.7	0.4	0.3	Moderate	missense_variant	ZFP82
NC_056693.1	20358782	G	A	0.7	0.4	0.3	Moderate	missense_variant	ANKRD27
NC_056694.1	33933734	C	T	0.7	0.4	0.3	Moderate	missense_variant	TMEM186
NC_056694.1	40981639	A	C	0.7	0.4	0.3	Moderate	missense_variant	LOC122210255
NC_056695.1	54003734	G	A	0.7	0.4	0.3	Moderate	missense_variant	TRHR
NC_056695.1	82805024	C	T	0.7	0.4	0.3	Moderate	missense_variant	FOXH1
NC_056696.1	21462953	A	G	0.7	0.4	0.3	Moderate	missense_variant	AXDND1
NC_056679.1	238369652	G	A	0.55	0.3	0.25	Moderate	missense_variant	LOC122228646
NC_056679.1	238375608	G	C	0.55	0.3	0.25	Moderate	missense_variant	LOC122228646
NC_056680.1	3463599	G	C	0.55	0.3	0.25	Moderate	missense_variant	LOC122213797
NC_056680.1	17521197	T	C	0.55	0.3	0.25	Moderate	missense_variant	CCDC51
NC_056682.1	143061723	G	T	0.55	0.3	0.25	Moderate	missense_variant	CCDC158
NC_056683.1	38504300	C	T	0.55	0.3	0.25	Moderate	missense_variant	LRFN2
NC_056683.1	77987695	T	C	0.55	0.3	0.25	Moderate	missense_variant	RARS2
NC_056683.1	78062080	C	T	0.55	0.3	0.25	Moderate	missense_variant	ORC3
NC_056684.1	39719737	T	G	0.55	0.3	0.25	Moderate	missense_variant	IGDCC3
NC_056685.1	41212357	G	C	0.55	0.3	0.25	Moderate	missense_variant	CD4
NC_056685.1	43979537	C	T	0.55	0.3	0.25	Moderate	missense_variant	LOC122225342
NC_056685.1	43979557	G	A	0.55	0.3	0.25	Moderate	missense_variant	LOC122225342
NC_056685.1	60416568	G	A	0.55	0.3	0.25	Moderate	missense_variant	SMCO2
NC_056685.1	74380628	T	A	0.55	0.3	0.25	Moderate	missense_variant	VDR
NC_056686.1	639639	C	T	0.55	0.3	0.25	Moderate	missense_variant	LOC122226917
NC_056686.1	14328086	C	T	0.55	0.3	0.25	Moderate	missense_variant	TMCO4
NC_056686.1	21671631	A	G	0.55	0.3	0.25	Moderate	missense_variant	EPB41
NC_056686.1	62004172	A	G	0.55	0.3	0.25	Moderate	missense_variant	TYW3
NC_056687.1	40762693	C	T	0.55	0.3	0.25	Moderate	missense_variant	LOC122230099
NC_056688.1	80040868	T	C	0.55	0.3	0.25	Moderate	missense_variant	LOC122201107
NC_056689.1	29311622	G	T	0.55	0.3	0.25	Moderate	missense_variant	TET1
NC_056689.1	61258417	C	T	0.55	0.3	0.25	Moderate	missense_variant	SH3PXD2A
NC_056689.1	72652306	G	C	0.55	0.3	0.25	Moderate	missense_variant	PNLIPRP3
NC_056690.1	21960013	G	A	0.55	0.3	0.25	Moderate	missense_variant	SMTN
NC_056691.1	58129177	G	C	0.55	0.3	0.25	Moderate	missense_variant	MELK
NC_056692.1	13348002	G	T	0.55	0.3	0.25	Moderate	missense_variant	SHPK
NC_056693.1	6337112	G	C	0.55	0.3	0.25	Moderate	missense_variant	LOC122209086
NC_056693.1	6398594	C	T	0.55	0.3	0.25	Moderate	missense_variant	LOC122209077
NC_056695.1	74177977	G	A	0.55	0.3	0.25	Moderate	missense_variant	TG
NC_056696.1	39909835	G	A	0.55	0.3	0.25	Moderate	missense_variant	LOC122212462
NC_056696.1	68104891	C	T	0.55	0.3	0.25	Moderate	missense_variant	GBA
NC_056696.1	68106054	C	G	0.55	0.3	0.25	Moderate	missense_variant	GBA
NC_056679.1	692536	G	A	0.95	0.7	0.25	Moderate	missense_variant	MPHOSPH8
NC_056679.1	17890471	G	T	0.95	0.7	0.25	Moderate	missense_variant	COG6
NC_056680.1	162521692	A	G	0.95	0.7	0.25	Moderate	missense_variant	GALNTL5
NC_056682.1	184480977	C	A	0.95	0.7	0.25	Moderate	missense_variant	ZCCHC4
NC_056687.1	73622162	C	T	0.95	0.7	0.25	Moderate	missense_variant	LSG1
NC_056688.1	114800566	C	T	0.95	0.7	0.25	Moderate	missense_variant	GATD1
NC_056689.1	74276664	T	C	0.95	0.7	0.25	Moderate	missense_variant	FAM204A
NC_056689.1	82711313	G	A	0.95	0.7	0.25	Moderate	missense_variant	MKI67
NC_056693.1	56778422	A	G	0.95	0.7	0.25	Moderate	missense_variant	MLYCD
NC_056695.1	54336929	T	C	0.95	0.7	0.25	Moderate	missense_variant	PKHD1L1
NC_056679.1	136749385	C	T	0.85	0.6	0.25	Moderate	missense_variant	MAP1B
NC_056679.1	178146887	C	T	0.85	0.6	0.25	Moderate	missense_variant	KCNIP1
NC_056680.1	138220078	A	G	0.85	0.6	0.25	Moderate	missense_variant	PTPRZ1
NC_056681.1	58856560	C	T	0.85	0.6	0.25	Moderate	missense_variant	TBC1D8
NC_056682.1	51738502	C	G	0.85	0.6	0.25	Moderate	missense_variant	PINX1
NC_056683.1	106866604	C	T	0.85	0.6	0.25	Moderate	missense_variant	FAM184A
NC_056684.1	5493803	A	C	0.85	0.6	0.25	Moderate	missense_variant	LOC122221598
NC_056684.1	60327175	G	T	0.85	0.6	0.25	Moderate	missense_variant	STARD9
NC_056684.1	67998466	T	C	0.85	0.6	0.25	Moderate	missense_variant	LOC122222228
NC_056684.1	74365360	G	A	0.85	0.6	0.25	Moderate	missense_variant	NYNRIN
NC_056684.1	74429829	G	A	0.85	0.6	0.25	Moderate	missense_variant	LOC122221281
NC_056685.1	37468749	G	A	0.85	0.6	0.25	Moderate	missense_variant	NRIP2
NC_056685.1	58115827	T	C	0.85	0.6	0.25	Moderate	missense_variant	IRAG2
NC_056686.1	147088121	C	A	0.85	0.6	0.25	Moderate	missense_variant	CCDC148
NC_056686.1	155285621	A	G	0.85	0.6	0.25	Moderate	missense_variant&splice_region_variant	XIRP2
NC_056686.1	181250117	C	T	0.85	0.6	0.25	Moderate	missense_variant	DNAH7
NC_056686.1	197682869	G	T	0.85	0.6	0.25	Moderate	missense_variant&splice_region_variant	SPAG16
NC_056689.1	32053564	C	T	0.85	0.6	0.25	Moderate	missense_variant	LOC122201912
NC_056689.1	77446089	C	T	0.85	0.6	0.25	Moderate	missense_variant	TACC2
NC_056691.1	30506319	T	C	0.85	0.6	0.25	Moderate	missense_variant	CDC14B
NC_056693.1	2587864	A	G	0.85	0.6	0.25	Moderate	missense_variant	NLRP5
NC_056693.1	43870597	C	T	0.85	0.6	0.25	Moderate	missense_variant	CDH1
NC_056694.1	6159331	A	G	0.85	0.6	0.25	Moderate	missense_variant	SMURF1
NC_056695.1	74056060	G	C	0.85	0.6	0.25	Moderate	missense_variant	TG
NC_056695.1	74057204	A	C	0.85	0.6	0.25	Moderate	missense_variant	TG
NC_056679.1	35844739	T	C	0.75	0.5	0.25	Moderate	missense_variant	DIAPH3
NC_056680.1	121610848	G	A	0.75	0.5	0.25	Moderate	missense_variant	ITPRID1
NC_056680.1	149249255	C	A	0.75	0.5	0.25	Moderate	missense_variant	AGBL3
NC_056680.1	149259280	A	C	0.75	0.5	0.25	Moderate	missense_variant	AGBL3
NC_056680.1	149259571	A	G	0.75	0.5	0.25	Moderate	missense_variant	AGBL3
NC_056681.1	109725768	A	G	0.75	0.5	0.25	Moderate	missense_variant	NDUFAF7
NC_056683.1	4925174	C	A	0.75	0.5	0.25	Moderate	missense_variant	RIPOR2
NC_056683.1	75313722	G	C	0.75	0.5	0.25	Moderate	missense_variant	CEP162
NC_056684.1	131756685	G	A	0.75	0.5	0.25	Moderate	missense_variant	TTC8
NC_056685.1	24789524	C	T	0.75	0.5	0.25	Moderate	missense_variant	PTCHD3
NC_056685.1	42677113	C	T	0.75	0.5	0.25	Moderate	missense_variant	A2ML1
NC_056685.1	82493658	T	C	0.75	0.5	0.25	Moderate	missense_variant	TIMELESS
NC_056685.1	134189893	G	A	0.75	0.5	0.25	Moderate	missense_variant	LOC122225190
NC_056686.1	27870113	T	C	0.75	0.5	0.25	Moderate	missense_variant	CSF3R
NC_056686.1	35572458	C	T	0.75	0.5	0.25	Moderate	missense_variant	HPDL
NC_056687.1	73260181	G	A	0.75	0.5	0.25	Moderate	missense_variant	XXYLT1
NC_056689.1	16245752	T	A	0.75	0.5	0.25	Moderate	missense_variant	DISC1
NC_056689.1	54002250	T	C	0.75	0.5	0.25	Moderate	missense_variant	TBC1D12
NC_056689.1	55668943	T	C	0.75	0.5	0.25	Moderate	missense_variant	LCOR
NC_056689.1	82248363	C	A	0.75	0.5	0.25	Moderate	missense_variant	NPS
NC_056691.1	28505912	G	T	0.75	0.5	0.25	Moderate	missense_variant	LOC122204925
NC_056691.1	28505964	T	C	0.75	0.5	0.25	Moderate	missense_variant	LOC122204925
NC_056691.1	28508337	C	G	0.75	0.5	0.25	Moderate	missense_variant	LOC122204925
NC_056692.1	841917	T	C	0.75	0.5	0.25	Moderate	missense_variant	PIMREG
NC_056692.1	10605633	G	C	0.75	0.5	0.25	Moderate	missense_variant	LOC122206948
NC_056692.1	48595788	G	A	0.75	0.5	0.25	Moderate	missense_variant	CEP112
NC_056693.1	993038	G	C	0.75	0.5	0.25	Moderate	missense_variant	LOC122209192
NC_056693.1	1073166	T	C	0.75	0.5	0.25	Moderate	missense_variant	LOC122208949
NC_056693.1	34180211	C	T	0.75	0.5	0.25	Moderate	missense_variant	CIAPIN1
NC_056694.1	18053862	A	G	0.75	0.5	0.25	Moderate	missense_variant&splice_region_variant	LOC122209990
NC_056695.1	29633500	T	G	0.75	0.5	0.25	Moderate	missense_variant	PAG1
NC_056695.1	48687834	T	C	0.75	0.5	0.25	Moderate	missense_variant	ATP6V1C1
NC_056696.1	11008350	A	G	0.75	0.5	0.25	Moderate	missense_variant	RCSD1
NC_056696.1	17510598	G	A	0.75	0.5	0.25	Moderate	missense_variant	KIAA0040
NC_056679.1	209147057	T	C	0.65	0.4	0.25	Moderate	missense_variant	CPLANE1
NC_056680.1	115599576	C	T	0.65	0.4	0.25	Moderate	missense_variant	GSDME
NC_056680.1	117620038	C	T	0.65	0.4	0.25	Moderate	missense_variant	HOXA1
NC_056680.1	155584791	G	A	0.65	0.4	0.25	Moderate	missense_variant	LOC122212935
NC_056681.1	128141428	G	C	0.65	0.4	0.25	Moderate	missense_variant	NBAS
NC_056682.1	184859027	T	C	0.65	0.4	0.25	Moderate	missense_variant	CCDC149
NC_056683.1	31274020	A	T	0.65	0.4	0.25	Moderate	missense_variant&splice_region_variant	LOC122220659
NC_056683.1	31274024	G	C	0.65	0.4	0.25	Moderate	missense_variant	LOC122220659
NC_056683.1	85407531	T	A	0.65	0.4	0.25	Moderate	missense_variant	MANEA
NC_056684.1	71212480	G	A	0.65	0.4	0.25	Moderate	missense_variant	RNASE10
NC_056684.1	136600026	A	G	0.65	0.4	0.25	Moderate	missense_variant	SERPINA9
NC_056684.1	144803606	C	T	0.65	0.4	0.25	Moderate	missense_variant	ATP5MJ
NC_056685.1	102517417	G	A	0.65	0.4	0.25	Moderate	missense_variant	PPP1R12A
NC_056686.1	181946267	G	A	0.65	0.4	0.25	Moderate	missense_variant	CCDC150
NC_056686.1	198321800	C	T	0.65	0.4	0.25	Moderate	missense_variant&splice_region_variant	BARD1
NC_056686.1	214310186	A	C	0.65	0.4	0.25	Moderate	missense_variant	SPP2
NC_056687.1	87361015	T	C	0.65	0.4	0.25	Moderate	missense_variant	MFN1
NC_056687.1	87497475	G	A	0.65	0.4	0.25	Moderate	missense_variant	KCNMB3
NC_056689.1	70018855	G	A	0.65	0.4	0.25	Moderate	missense_variant	HABP2
NC_056690.1	23513922	T	G	0.65	0.4	0.25	Moderate	missense_variant	RHBDD3
NC_056691.1	66080416	C	T	0.65	0.4	0.25	Moderate	missense_variant	LOC122204427
NC_056691.1	87004557	G	A	0.65	0.4	0.25	Moderate	missense_variant	KYAT1
NC_056691.1	87004563	G	C	0.65	0.4	0.25	Moderate	missense_variant	KYAT1
NC_056691.1	87004564	C	T	0.65	0.4	0.25	Moderate	missense_variant	KYAT1
NC_056693.1	34372854	C	T	0.65	0.4	0.25	Moderate	missense_variant	ADGRG3
NC_056694.1	9023317	A	C	0.65	0.4	0.25	Moderate	missense_variant&splice_region_variant	SSC4D
NC_056694.1	9025266	G	A	0.65	0.4	0.25	Moderate	missense_variant	SSC4D
NC_056694.1	15786384	T	C	0.65	0.4	0.25	Moderate	missense_variant	GUSB
NC_056695.1	54298452	A	G	0.65	0.4	0.25	Moderate	missense_variant	PKHD1L1
NC_056696.1	17445718	A	G	0.65	0.4	0.25	Moderate	missense_variant	TNN
NC_056679.1	24711506	T	C	0.45	0.2	0.25	Moderate	missense_variant	CPB2
NC_056679.1	206031639	C	T	0.45	0.2	0.25	Moderate	missense_variant	CARD6
NC_056679.1	232871291	C	G	0.45	0.2	0.25	Moderate	missense_variant	FASTKD3
NC_056680.1	3368287	C	T	0.45	0.2	0.25	Moderate	missense_variant	LRG1
NC_056680.1	15873689	G	T	0.45	0.2	0.25	Moderate	missense_variant	LTF
NC_056680.1	16152981	C	T	0.45	0.2	0.25	Moderate	missense_variant	LOC122214269
NC_056680.1	25103899	G	T	0.45	0.2	0.25	Moderate	missense_variant	HESX1
NC_056680.1	149190400	G	A	0.45	0.2	0.25	Moderate	missense_variant	AGBL3
NC_056681.1	35262890	G	A	0.45	0.2	0.25	Moderate	missense_variant	LAMP5
NC_056681.1	139137614	C	A	0.45	0.2	0.25	Moderate	missense_variant	SNTG2
NC_056682.1	28496634	C	T	0.45	0.2	0.25	Moderate	missense_variant	TEX15
NC_056682.1	163409684	C	G	0.45	0.2	0.25	Moderate	missense_variant	LRRC66
NC_056684.1	121253394	G	A	0.45	0.2	0.25	Moderate	missense_variant	CIPC
NC_056685.1	15345439	C	T	0.45	0.2	0.25	Moderate	missense_variant	CUBN
NC_056686.1	11919571	C	T	0.45	0.2	0.25	Moderate	missense_variant	SPATA21
NC_056686.1	99519258	G	A	0.45	0.2	0.25	Moderate	missense_variant	PTGFRN
NC_056686.1	173044568	T	C	0.45	0.2	0.25	Moderate	missense_variant	FAM171B
NC_056687.1	28885348	T	C	0.45	0.2	0.25	Moderate	missense_variant	LOC122230304
NC_056687.1	120308955	C	T	0.45	0.2	0.25	Moderate	missense_variant	CHST2
NC_056687.1	125805655	A	G	0.45	0.2	0.25	Moderate	missense_variant	IL20RB
NC_056687.1	150155607	C	T	0.45	0.2	0.25	Moderate	missense_variant	ZNF619
NC_056688.1	3222795	A	G	0.45	0.2	0.25	Moderate	missense_variant	LOC122200885
NC_056688.1	78100802	T	C	0.45	0.2	0.25	Moderate	missense_variant	CCDC179
NC_056688.1	105993209	C	T	0.45	0.2	0.25	Moderate	missense_variant	ASRGL1
NC_056689.1	70677519	G	A	0.45	0.2	0.25	Moderate	missense_variant	VWA2
NC_056689.1	82710405	C	T	0.45	0.2	0.25	Moderate	missense_variant	MKI67
NC_056689.1	82710413	G	A	0.45	0.2	0.25	Moderate	missense_variant	MKI67
NC_056689.1	82710689	A	T	0.45	0.2	0.25	Moderate	missense_variant	MKI67
NC_056689.1	82710749	G	A	0.45	0.2	0.25	Moderate	missense_variant	MKI67
NC_056689.1	87169633	C	T	0.45	0.2	0.25	Moderate	missense_variant	LOC122202475
NC_056690.1	7018340	A	G	0.45	0.2	0.25	Moderate	missense_variant	ZCCHC8
NC_056690.1	31416937	G	A	0.45	0.2	0.25	Moderate	missense_variant	RNMT
NC_056691.1	63342443	T	C	0.45	0.2	0.25	Moderate	missense_variant	RNF20
NC_056692.1	15561813	C	A	0.45	0.2	0.25	Moderate	missense_variant	CE1H17orf97
NC_056692.1	22880234	C	G	0.45	0.2	0.25	Moderate	missense_variant	GAS2L2
NC_056692.1	41929719	G	T	0.45	0.2	0.25	Moderate	missense_variant	HROB
NC_056692.1	41930475	G	A	0.45	0.2	0.25	Moderate	missense_variant	HROB
NC_056692.1	44208123	C	A	0.45	0.2	0.25	Moderate	missense_variant	KANSL1
NC_056693.1	2838317	T	C	0.45	0.2	0.25	Moderate	missense_variant	NLRP9
NC_056693.1	3357305	G	A	0.45	0.2	0.25	Moderate	missense_variant	RDH13
NC_056694.1	10865647	G	T	0.45	0.2	0.25	Moderate	missense_variant	LOC122209703
NC_056694.1	21519566	T	C	0.45	0.2	0.25	Moderate	missense_variant	ARHGAP17
NC_056694.1	23090675	C	T	0.45	0.2	0.25	Moderate	missense_variant	USP31
NC_056694.1	26316052	A	G	0.45	0.2	0.25	Moderate	missense_variant	COQ7
NC_056694.1	26316058	A	C	0.45	0.2	0.25	Moderate	missense_variant	COQ7
NC_056696.1	53528362	A	C	0.45	0.2	0.25	Moderate	missense_variant	USH2A
NC_056679.1	200044	G	T	0.25	0	0.25	Moderate	missense_variant	LOC122228417
NC_056679.1	24487352	C	T	0.25	0	0.25	Moderate	missense_variant	RUBCNL
NC_056679.1	66516725	C	T	0.25	0	0.25	Moderate	missense_variant	ABCC4
NC_056679.1	97634793	C	T	0.25	0	0.25	Moderate	missense_variant	DMXL1
NC_056679.1	157101405	C	G	0.25	0	0.25	Moderate	missense_variant	FAM81B
NC_056679.1	197599539	C	A	0.25	0	0.25	Moderate	missense_variant	HTR4
NC_056679.1	205170976	T	C	0.25	0	0.25	Moderate	missense_variant	CA1H5orf51
NC_056680.1	12401122	G	C	0.25	0	0.25	Moderate	missense_variant	NWD1
NC_056680.1	44951241	C	T	0.25	0	0.25	Moderate	missense_variant	CRBN
NC_056680.1	50841253	G	A	0.25	0	0.25	Moderate	missense_variant	SETD5
NC_056680.1	53821027	G	T	0.25	0	0.25	Moderate	missense_variant	EFCAB12
NC_056680.1	71186382	G	A	0.25	0	0.25	Moderate	missense_variant	GLI3
NC_056680.1	90181378	C	T	0.25	0	0.25	Moderate	missense_variant	CROT
NC_056680.1	94435761	C	A	0.25	0	0.25	Moderate	missense_variant	AKAP9
NC_056680.1	94465582	T	G	0.25	0	0.25	Moderate	missense_variant	LOC122207520
NC_056680.1	139487526	G	T	0.25	0	0.25	Moderate	missense_variant	NDUFA5
NC_056681.1	25989961	C	T	0.25	0	0.25	Moderate	missense_variant	EFCAB8
NC_056681.1	31945480	C	G	0.25	0	0.25	Moderate	missense_variant	CHGB
NC_056681.1	85295824	C	T	0.25	0	0.25	Moderate	missense_variant	LOC122216142
NC_056681.1	89627669	A	G	0.25	0	0.25	Moderate	missense_variant	ALMS1
NC_056681.1	89864418	G	T	0.25	0	0.25	Moderate	missense_variant	CA3H2orf78
NC_056681.1	99731553	A	T	0.25	0	0.25	Moderate	missense_variant	SH2D6
NC_056681.1	100737280	C	G	0.25	0	0.25	Moderate	missense_variant	LOC122216293
NC_056681.1	100914489	C	T	0.25	0	0.25	Moderate	missense_variant	CD8A
NC_056681.1	101113178	G	A	0.25	0	0.25	Moderate	missense_variant	THNSL2
NC_056682.1	6301152	T	G	0.25	0	0.25	Moderate	missense_variant	ANGPT2
NC_056682.1	15565556	C	T	0.25	0	0.25	Moderate	missense_variant	LOC122217381
NC_056682.1	17344525	C	T	0.25	0	0.25	Moderate	missense_variant	FAT1
NC_056682.1	17344558	A	C	0.25	0	0.25	Moderate	missense_variant	FAT1
NC_056682.1	17432214	T	C	0.25	0	0.25	Moderate	missense_variant	FAT1
NC_056682.1	28785534	C	T	0.25	0	0.25	Moderate	missense_variant	WRN
NC_056682.1	73186076	C	T	0.25	0	0.25	Moderate	missense_variant	DCHS2
NC_056682.1	82740176	C	T	0.25	0	0.25	Moderate	missense_variant	FREM3
NC_056682.1	104522431	T	C	0.25	0	0.25	Moderate	missense_variant	SYNPO2
NC_056682.1	133298029	C	T	0.25	0	0.25	Moderate	missense_variant	AFF1
NC_056682.1	197636290	G	A	0.25	0	0.25	Moderate	missense_variant	ZNF518B
NC_056683.1	22203694	G	T	0.25	0	0.25	Moderate	missense_variant&splice_region_variant	F13A1
NC_056683.1	30778883	G	A	0.25	0	0.25	Moderate	missense_variant	RNF5
NC_056683.1	42038893	A	T	0.25	0	0.25	Moderate	missense_variant	SPATS1
NC_056684.1	17510955	G	T	0.25	0	0.25	Moderate	missense_variant	TTC23
NC_056684.1	36062296	G	A	0.25	0	0.25	Moderate	missense_variant	PAQR5
NC_056684.1	36481423	G	T	0.25	0	0.25	Moderate	missense_variant	SPESP1
NC_056684.1	38648659	C	T	0.25	0	0.25	Moderate	missense_variant	ZWILCH
NC_056684.1	40222049	G	T	0.25	0	0.25	Moderate	missense_variant	PIF1
NC_056684.1	40222176	G	C	0.25	0	0.25	Moderate	missense_variant	PIF1
NC_056684.1	54226198	A	G	0.25	0	0.25	Moderate	missense_variant	FAM227B
NC_056684.1	58684890	G	A	0.25	0	0.25	Moderate	missense_variant&splice_region_variant	SPG11
NC_056684.1	58705964	A	G	0.25	0	0.25	Moderate	missense_variant	SPG11
NC_056684.1	58718037	T	A	0.25	0	0.25	Moderate	missense_variant	SPG11
NC_056684.1	59545557	C	T	0.25	0	0.25	Moderate	missense_variant	STRC
NC_056685.1	41522659	C	T	0.25	0	0.25	Moderate	missense_variant	RBP5
NC_056685.1	76776086	G	T	0.25	0	0.25	Moderate	missense_variant	FAM186A
NC_056686.1	14424007	G	A	0.25	0	0.25	Moderate	missense_variant	OTUD3
NC_056686.1	30998289	A	G	0.25	0	0.25	Moderate	missense_variant	ZMPSTE24
NC_056686.1	71345920	T	C	0.25	0	0.25	Moderate	missense_variant	SYDE2
NC_056686.1	79541617	G	A	0.25	0	0.25	Moderate	missense_variant	ARHGAP29
NC_056686.1	79568617	G	A	0.25	0	0.25	Moderate	missense_variant	ARHGAP29
NC_056686.1	107656482	G	C	0.25	0	0.25	Moderate	missense_variant	LOC122225973
NC_056686.1	148629222	G	A	0.25	0	0.25	Moderate	missense_variant	PLA2R1
NC_056686.1	200991388	G	A	0.25	0	0.25	Moderate	missense_variant	TNS1
NC_056686.1	202039811	G	A	0.25	0	0.25	Moderate	missense_variant	SLC23A3
NC_056686.1	202164188	G	A	0.25	0	0.25	Moderate	missense_variant	PTPRN
NC_056687.1	13648900	C	T	0.25	0	0.25	Moderate	missense_variant	TIAM1
NC_056687.1	64906771	G	A	0.25	0	0.25	Moderate	missense_variant	TEX55
NC_056687.1	120806504	T	A	0.25	0	0.25	Moderate	missense_variant	ATR
NC_056687.1	148275058	C	G	0.25	0	0.25	Moderate	missense_variant	NKTR
NC_056688.1	81290631	T	C	0.25	0	0.25	Moderate	missense_variant	MUC15
NC_056688.1	81290709	G	A	0.25	0	0.25	Moderate	missense_variant	MUC15
NC_056688.1	89020704	C	T	0.25	0	0.25	Moderate	missense_variant	SLC1A2
NC_056688.1	89987864	T	C	0.25	0	0.25	Moderate	missense_variant	PRR5L
NC_056689.1	16245679	T	A	0.25	0	0.25	Moderate	missense_variant	DISC1
NC_056689.1	44449894	C	T	0.25	0	0.25	Moderate	missense_variant	LDB3
NC_056689.1	47963400	G	A	0.25	0	0.25	Moderate	missense_variant	TMEM72
NC_056690.1	16346941	T	C	0.25	0	0.25	Moderate	missense_variant	SIRT4
NC_056690.1	66850488	C	T	0.25	0	0.25	Moderate	missense_variant	LOXHD1
NC_056690.1	68678855	G	A	0.25	0	0.25	Moderate	missense_variant	CTIF
NC_056690.1	90546626	T	C	0.25	0	0.25	Moderate	missense_variant	ZADH2
NC_056691.1	38355997	T	C	0.25	0	0.25	Moderate	missense_variant	MPDZ
NC_056691.1	69540961	G	A	0.25	0	0.25	Moderate	missense_variant	ELP1
NC_056691.1	70578968	A	G	0.25	0	0.25	Moderate	missense_variant	PALM2AKAP2
NC_056691.1	72943955	C	G	0.25	0	0.25	Moderate	missense_variant	ZFP37
NC_056691.1	74181706	C	T	0.25	0	0.25	Moderate	missense_variant	WHRN
NC_056691.1	81588364	G	A	0.25	0	0.25	Moderate	missense_variant	LOC122204599
NC_056691.1	81588370	A	G	0.25	0	0.25	Moderate	missense_variant	LOC122204599
NC_056691.1	85776117	T	C	0.25	0	0.25	Moderate	missense_variant	ZNF79
NC_056691.1	86034849	G	A	0.25	0	0.25	Moderate	missense_variant	SH2D3C
NC_056692.1	1827015	C	T	0.25	0	0.25	Moderate	missense_variant	PELP1
NC_056692.1	11245512	C	G	0.25	0	0.25	Moderate	missense_variant	DRC3
NC_056692.1	15561687	G	A	0.25	0	0.25	Moderate	missense_variant	CE1H17orf97
NC_056692.1	15751761	T	C	0.25	0	0.25	Moderate	missense_variant	GEMIN4
NC_056692.1	22548567	T	C	0.25	0	0.25	Moderate	missense_variant	RAD51D
NC_056692.1	23032417	G	C	0.25	0	0.25	Moderate	missense_variant	LOC122207204
NC_056692.1	23032462	A	G	0.25	0	0.25	Moderate	missense_variant	LOC122207204
NC_056692.1	24815467	C	T	0.25	0	0.25	Moderate	missense_variant	CA4
NC_056692.1	54957102	C	T	0.25	0	0.25	Moderate	missense_variant	FDXR
NC_056693.1	3248989	C	T	0.25	0	0.25	Moderate	missense_variant	PTPRH
NC_056693.1	48148433	G	A	0.25	0	0.25	Moderate	missense_variant	HYDIN
NC_056693.1	49607060	T	A	0.25	0	0.25	Moderate	missense_variant	LOC122207749
NC_056694.1	9678363	C	T	0.25	0	0.25	Moderate	missense_variant	POM121C
NC_056694.1	18608448	G	T	0.25	0	0.25	Moderate	missense_variant	LOC122209757
NC_056694.1	19688211	G	A	0.25	0	0.25	Moderate	missense_variant	IL4R
NC_056694.1	22695017	C	T	0.25	0	0.25	Moderate	missense_variant	EARS2
NC_056694.1	22806932	A	G	0.25	0	0.25	Moderate	missense_variant	COG7
NC_056694.1	33895520	G	A	0.25	0	0.25	Moderate	missense_variant	CARHSP1
NC_056695.1	40539676	C	T	0.25	0	0.25	Moderate	missense_variant	RBM12B
NC_056696.1	28489605	G	T	0.25	0	0.25	Moderate	missense_variant	LOC122212211
NC_056696.1	30980279	C	T	0.25	0	0.25	Moderate	missense_variant	TATDN3
NC_056696.1	35780459	C	T	0.25	0	0.25	Moderate	missense_variant	PFKFB2
NC_056679.1	81385544	C	G	0.35	0.1	0.25	Moderate	missense_variant	LOC122199613
NC_056679.1	153435702	T	G	0.35	0.1	0.25	Moderate	missense_variant	ARRDC3
NC_056679.1	232967963	C	T	0.35	0.1	0.25	Moderate	missense_variant	ADCY2
NC_056679.1	238450563	G	A	0.35	0.1	0.25	Moderate	missense_variant	CEP72
NC_056679.1	238453283	C	T	0.35	0.1	0.25	Moderate	missense_variant	CEP72
NC_056680.1	6652652	A	G	0.35	0.1	0.25	Moderate	missense_variant	MUC16
NC_056680.1	7199077	G	A	0.35	0.1	0.25	Moderate	missense_variant	LOC122213924
NC_056680.1	18107939	C	T	0.35	0.1	0.25	Moderate	missense_variant	LAMB2
NC_056680.1	149213930	G	A	0.35	0.1	0.25	Moderate	missense_variant	AGBL3
NC_056680.1	154861639	A	G	0.35	0.1	0.25	Moderate	missense_variant	TAS2R38
NC_056681.1	94360499	C	T	0.35	0.1	0.25	Moderate	missense_variant	LOC122215074
NC_056681.1	101994041	T	C	0.35	0.1	0.25	Moderate	missense_variant	IL1F10
NC_056681.1	123577878	A	G	0.35	0.1	0.25	Moderate	missense_variant	APOB
NC_056681.1	123585297	C	T	0.35	0.1	0.25	Moderate	missense_variant	APOB
NC_056681.1	123592649	A	G	0.35	0.1	0.25	Moderate	missense_variant	APOB
NC_056682.1	28785439	G	C	0.35	0.1	0.25	Moderate	missense_variant	WRN
NC_056682.1	133539494	G	T	0.35	0.1	0.25	Moderate	missense_variant	PTPN13
NC_056682.1	142734821	C	T	0.35	0.1	0.25	Moderate	missense_variant	SHROOM3
NC_056682.1	172529025	A	G	0.35	0.1	0.25	Moderate	missense_variant	TLR6
NC_056682.1	199565900	C	G	0.35	0.1	0.25	Moderate	missense_variant	EVC
NC_056682.1	199597732	G	A	0.35	0.1	0.25	Moderate	missense_variant	EVC
NC_056682.1	202691792	C	T	0.35	0.1	0.25	Moderate	missense_variant	HTT
NC_056683.1	4274312	G	C	0.35	0.1	0.25	Moderate	missense_variant	CARMIL1
NC_056684.1	19409200	G	A	0.35	0.1	0.25	Moderate	missense_variant	PCSK6
NC_056684.1	74365198	G	A	0.35	0.1	0.25	Moderate	missense_variant	NYNRIN
NC_056684.1	74365819	G	A	0.35	0.1	0.25	Moderate	missense_variant	NYNRIN
NC_056685.1	63925254	C	T	0.35	0.1	0.25	Moderate	missense_variant	RESF1
NC_056685.1	93942071	A	C	0.35	0.1	0.25	Moderate	missense_variant	BEST3
NC_056685.1	101040341	G	C	0.35	0.1	0.25	Moderate	missense_variant	NAV3
NC_056686.1	26441309	T	C	0.35	0.1	0.25	Moderate	missense_variant	GJB5
NC_056686.1	106106416	C	G	0.35	0.1	0.25	Moderate	missense_variant	TCHH
NC_056686.1	181340722	C	T	0.35	0.1	0.25	Moderate	missense_variant	DNAH7
NC_056686.1	191218757	G	C	0.35	0.1	0.25	Moderate	missense_variant	DYTN
NC_056687.1	2594227	C	T	0.35	0.1	0.25	Moderate	missense_variant	RRP1
NC_056687.1	103325651	T	C	0.35	0.1	0.25	Moderate	missense_variant	OTOL1
NC_056687.1	153306089	C	T	0.35	0.1	0.25	Moderate	missense_variant	TRANK1
NC_056688.1	63871142	A	G	0.35	0.1	0.25	Moderate	missense_variant	LOC122201414
NC_056688.1	63964304	A	G	0.35	0.1	0.25	Moderate	missense_variant	ZNF215
NC_056688.1	63999337	T	G	0.35	0.1	0.25	Moderate	missense_variant&splice_region_variant	ZNF214
NC_056688.1	65690592	G	A	0.35	0.1	0.25	Moderate	missense_variant	CD1H11orf16
NC_056690.1	439140	C	T	0.35	0.1	0.25	Moderate	missense_variant	ANKLE2
NC_056690.1	18617430	G	T	0.35	0.1	0.25	Moderate	missense_variant	LOC122203498
NC_056690.1	21565039	G	A	0.35	0.1	0.25	Moderate	missense_variant&splice_region_variant	SFI1
NC_056690.1	29249943	G	A	0.35	0.1	0.25	Moderate	missense_variant	AIFM3
NC_056690.1	46668856	G	T	0.35	0.1	0.25	Moderate	missense_variant	LAMA3
NC_056691.1	25075452	A	C	0.35	0.1	0.25	Moderate	missense_variant	RMI1
NC_056693.1	11978139	C	T	0.35	0.1	0.25	Moderate	missense_variant	CEACAM20
NC_056693.1	11978185	A	G	0.35	0.1	0.25	Moderate	missense_variant	CEACAM20
NC_056693.1	30912508	A	G	0.35	0.1	0.25	Moderate	missense_variant	RBL2
NC_056695.1	66020124	C	T	0.35	0.1	0.25	Moderate	missense_variant	DERL1
NC_056696.1	23561466	G	A	0.35	0.1	0.25	Moderate	missense_variant	SWT1
NC_056696.1	43526589	T	A	0.35	0.1	0.25	Moderate	missense_variant	TMEM81
NC_056679.1	25997852	C	T	0.9	0.7	0.2	Moderate	missense_variant	TSC22D1
NC_056679.1	111637524	A	G	0.9	0.7	0.2	Moderate	missense_variant	CATSPER3
NC_056679.1	117198733	G	C	0.9	0.7	0.2	Moderate	missense_variant	LOC122219239
NC_056679.1	133961373	C	T	0.9	0.7	0.2	Moderate	missense_variant	MAST4
NC_056679.1	208034807	A	C	0.9	0.7	0.2	Moderate	missense_variant	EGFLAM
NC_056679.1	211070087	G	A	0.9	0.7	0.2	Moderate	missense_variant	AGXT2
NC_056680.1	9766455	C	T	0.9	0.7	0.2	Moderate	missense_variant	BRME1
NC_056682.1	35727354	G	A	0.9	0.7	0.2	Moderate	missense_variant&splice_region_variant	HR
NC_056683.1	37684482	T	A	0.9	0.7	0.2	Moderate	missense_variant	KIF6
NC_056683.1	53990653	G	T	0.9	0.7	0.2	Moderate	missense_variant	KIAA1586
NC_056683.1	95506742	G	A	0.9	0.7	0.2	Moderate	missense_variant	CRYBG1
NC_056683.1	135647631	A	G	0.9	0.7	0.2	Moderate	missense_variant	ARMT1
NC_056684.1	51900794	C	T	0.9	0.7	0.2	Moderate	missense_variant	MYO5C
NC_056685.1	21197909	G	A	0.9	0.7	0.2	Moderate	missense_variant	MSRB2
NC_056685.1	21197927	T	C	0.9	0.7	0.2	Moderate	missense_variant	MSRB2
NC_056687.1	123425583	A	G	0.9	0.7	0.2	Moderate	missense_variant	NMNAT3
NC_056688.1	14627498	C	T	0.9	0.7	0.2	Moderate	missense_variant	ZPR1
NC_056688.1	43220674	T	C	0.9	0.7	0.2	Moderate	missense_variant	FOLH1B
NC_056689.1	33475271	T	C	0.9	0.7	0.2	Moderate	missense_variant	ANXA7
NC_056689.1	77954697	A	G	0.9	0.7	0.2	Moderate	missense_variant	CD2H10orf120
NC_056690.1	9524549	C	A	0.9	0.7	0.2	Moderate	missense_variant	LOC122204261
NC_056690.1	18213322	A	C	0.9	0.7	0.2	Moderate	missense_variant	MYO1H
NC_056691.1	90333072	G	A	0.9	0.7	0.2	Moderate	missense_variant	CEL
NC_056693.1	883723	G	A	0.9	0.7	0.2	Moderate	missense_variant	LOC122207585
NC_056693.1	3247794	A	T	0.9	0.7	0.2	Moderate	missense_variant	PTPRH
NC_056694.1	6375578	A	G	0.9	0.7	0.2	Moderate	missense_variant	LOC122210084
NC_056695.1	80671051	C	T	0.9	0.7	0.2	Moderate	missense_variant	LOC122211017
NC_056679.1	79822086	C	T	0.8	0.6	0.2	Moderate	missense_variant	NAXD
NC_056680.1	74708765	C	T	0.8	0.6	0.2	Moderate	missense_variant	LOC122213148
NC_056680.1	74718213	G	T	0.8	0.6	0.2	Moderate	missense_variant&splice_region_variant	LOC122213148
NC_056681.1	88643341	G	A	0.8	0.6	0.2	Moderate	missense_variant	EXOC6B
NC_056681.1	90222449	C	T	0.8	0.6	0.2	Moderate	missense_variant	SLC4A5
NC_056683.1	119193855	C	T	0.8	0.6	0.2	Moderate	missense_variant	LOC122220392
NC_056683.1	135545994	G	A	0.8	0.6	0.2	Moderate	missense_variant	AKAP12
NC_056683.1	135546651	A	T	0.8	0.6	0.2	Moderate	missense_variant	AKAP12
NC_056683.1	135546788	G	A	0.8	0.6	0.2	Moderate	missense_variant	AKAP12
NC_056685.1	22334445	A	C	0.8	0.6	0.2	Moderate	missense_variant	KIAA1217
NC_056685.1	78652198	C	G	0.8	0.6	0.2	Moderate	missense_variant	LOC122224591
NC_056686.1	117190472	T	C	0.8	0.6	0.2	Moderate	missense_variant	LOC122228822
NC_056686.1	117190638	C	T	0.8	0.6	0.2	Moderate	missense_variant	LOC122228822
NC_056686.1	117192014	C	T	0.8	0.6	0.2	Moderate	missense_variant	LOC122228822
NC_056687.1	14562299	G	A	0.8	0.6	0.2	Moderate	missense_variant	LOC122198646
NC_056688.1	108355556	T	C	0.8	0.6	0.2	Moderate	missense_variant	LOC122200853
NC_056688.1	108434726	G	A	0.8	0.6	0.2	Moderate	missense_variant	LTBP3
NC_056689.1	33004743	G	A	0.8	0.6	0.2	Moderate	missense_variant	OIT3
NC_056690.1	14076513	C	T	0.8	0.6	0.2	Moderate	missense_variant	KSR2
NC_056692.1	4123090	C	T	0.8	0.6	0.2	Moderate	missense_variant	GSG1L2
NC_056692.1	39816427	C	T	0.8	0.6	0.2	Moderate	missense_variant	LOC122206021
NC_056693.1	2574533	T	C	0.8	0.6	0.2	Moderate	missense_variant	NLRP5
NC_056693.1	2651241	T	G	0.8	0.6	0.2	Moderate	missense_variant	NLRP13
NC_056696.1	41720547	T	C	0.8	0.6	0.2	Moderate	missense_variant	LOC122212131
NC_056696.1	64773610	C	G	0.8	0.6	0.2	Moderate	missense_variant	LOC122211555
NC_056680.1	8791736	G	A	0.5	0.3	0.2	Moderate	missense_variant	LOC122213995
NC_056680.1	62375170	C	T	0.5	0.3	0.2	Moderate	missense_variant	SUN3
NC_056680.1	77669171	T	G	0.5	0.3	0.2	Moderate	missense_variant	SYPL1
NC_056680.1	155760671	T	A	0.5	0.3	0.2	Moderate	missense_variant	CASP2
NC_056684.1	73251496	C	T	0.5	0.3	0.2	Moderate	missense_variant	RBM23
NC_056685.1	13628132	G	A	0.5	0.3	0.2	Moderate	missense_variant	ACBD7
NC_056685.1	78729787	C	T	0.5	0.3	0.2	Moderate	missense_variant	LOC122224593
NC_056685.1	123346459	C	T	0.5	0.3	0.2	Moderate	missense_variant	LOC122225013
NC_056686.1	96529530	C	T	0.5	0.3	0.2	Moderate	missense_variant	MAGI3
NC_056686.1	102728671	C	T	0.5	0.3	0.2	Moderate	missense_variant	CHD1L
NC_056686.1	149009041	G	A	0.5	0.3	0.2	Moderate	missense_variant	RBMS1
NC_056687.1	98042096	C	T	0.5	0.3	0.2	Moderate	missense_variant	WDR49
NC_056688.1	54819839	C	A	0.5	0.3	0.2	Moderate	missense_variant	GDPD4
NC_056688.1	85156439	C	T	0.5	0.3	0.2	Moderate	missense_variant	DCDC1
NC_056689.1	46246682	G	A	0.5	0.3	0.2	Moderate	missense_variant	WDFY4
NC_056689.1	46401013	G	A	0.5	0.3	0.2	Moderate	missense_variant	WDFY4
NC_056689.1	48769113	G	A	0.5	0.3	0.2	Moderate	missense_variant	LOC122201735
NC_056689.1	58631064	C	T	0.5	0.3	0.2	Moderate	missense_variant	SEC31B
NC_056690.1	81435878	A	G	0.5	0.3	0.2	Moderate	missense_variant	SERPINB2
NC_056692.1	549913	C	T	0.5	0.3	0.2	Moderate	missense_variant	GGT6
NC_056693.1	7551310	A	G	0.5	0.3	0.2	Moderate	missense_variant	LOC122208663
NC_056693.1	48946676	T	C	0.5	0.3	0.2	Moderate	missense_variant	RFWD3
NC_056694.1	36992917	G	A	0.5	0.3	0.2	Moderate	missense_variant	CE3H16orf89
NC_056696.1	56538391	C	G	0.5	0.3	0.2	Moderate	missense_variant	LYPLAL1
NC_056679.1	106986459	C	G	0.4	0.2	0.2	Moderate	missense_variant	ADAMTS19
NC_056679.1	137618912	G	A	0.4	0.2	0.2	Moderate	missense_variant	TMEM174
NC_056679.1	139369450	C	T	0.4	0.2	0.2	Moderate	missense_variant	ANKRD31
NC_056679.1	139715367	G	C	0.4	0.2	0.2	Moderate	missense_variant	POLK
NC_056679.1	144728878	G	A	0.4	0.2	0.2	Moderate	missense_variant	ZCCHC9
NC_056680.1	6667177	G	A	0.4	0.2	0.2	Moderate	missense_variant	MUC16
NC_056680.1	6677852	C	A	0.4	0.2	0.2	Moderate	missense_variant	MUC16
NC_056680.1	21166051	G	A	0.4	0.2	0.2	Moderate	missense_variant	ITIH3
NC_056680.1	26469078	C	T	0.4	0.2	0.2	Moderate	missense_variant	CFAP20DC
NC_056680.1	35987273	C	G	0.4	0.2	0.2	Moderate	missense_variant	LMOD3
NC_056680.1	64486276	C	T	0.4	0.2	0.2	Moderate	missense_variant	FIGNL1
NC_056680.1	64487233	C	T	0.4	0.2	0.2	Moderate	missense_variant	FIGNL1
NC_056680.1	64487506	C	T	0.4	0.2	0.2	Moderate	missense_variant	FIGNL1
NC_056680.1	108262234	G	A	0.4	0.2	0.2	Moderate	missense_variant	LRRC72
NC_056682.1	16991252	C	T	0.4	0.2	0.2	Moderate	missense_variant	LOC122217408
NC_056682.1	80849032	C	G	0.4	0.2	0.2	Moderate	missense_variant	REELD1
NC_056683.1	30544507	C	T	0.4	0.2	0.2	Moderate	missense_variant	SLC44A4
NC_056683.1	31378122	A	C	0.4	0.2	0.2	Moderate	missense_variant	LOC122219745
NC_056683.1	45140597	C	T	0.4	0.2	0.2	Moderate	missense_variant	ADGRF4
NC_056683.1	45144656	G	A	0.4	0.2	0.2	Moderate	missense_variant	ADGRF4
NC_056683.1	123076076	G	C	0.4	0.2	0.2	Moderate	missense_variant	IL22RA2
NC_056684.1	31850430	C	T	0.4	0.2	0.2	Moderate	missense_variant	CCDC33
NC_056685.1	132543890	C	T	0.4	0.2	0.2	Moderate	missense_variant	ENTHD1
NC_056686.1	93217905	G	A	0.4	0.2	0.2	Moderate	missense_variant	CSF1
NC_056686.1	130910453	C	T	0.4	0.2	0.2	Moderate	missense_variant	LRP1B
NC_056686.1	157198023	G	T	0.4	0.2	0.2	Moderate	missense_variant	LRP2
NC_056686.1	157244567	C	T	0.4	0.2	0.2	Moderate	missense_variant	LRP2
NC_056687.1	10869301	G	A	0.4	0.2	0.2	Moderate	missense_variant	KCNE1
NC_056687.1	11689329	C	G	0.4	0.2	0.2	Moderate	missense_variant	GART
NC_056687.1	122394350	C	T	0.4	0.2	0.2	Moderate	missense_variant	TRIM42
NC_056687.1	128645757	C	G	0.4	0.2	0.2	Moderate	missense_variant	LOC122229612
NC_056687.1	132121782	C	A	0.4	0.2	0.2	Moderate	missense_variant	LOC122229346
NC_056687.1	136392196	G	C	0.4	0.2	0.2	Moderate	missense_variant	PP2D1
NC_056687.1	151128659	G	A	0.4	0.2	0.2	Moderate	missense_variant	CX3CR1
NC_056688.1	1881025	A	G	0.4	0.2	0.2	Moderate	missense_variant	DYNC2H1
NC_056688.1	1924579	G	T	0.4	0.2	0.2	Moderate	missense_variant	DYNC2H1
NC_056688.1	73607722	G	A	0.4	0.2	0.2	Moderate	missense_variant	OTOG
NC_056688.1	73665810	G	A	0.4	0.2	0.2	Moderate	missense_variant	OTOG
NC_056690.1	26968185	G	A	0.4	0.2	0.2	Moderate	missense_variant	KIAA1671
NC_056690.1	30064675	G	A	0.4	0.2	0.2	Moderate	missense_variant	CD3H22orf15
NC_056691.1	86608852	C	T	0.4	0.2	0.2	Moderate	missense_variant	TRUB2
NC_056691.1	87194259	G	A	0.4	0.2	0.2	Moderate	missense_variant	DOLPP1
NC_056692.1	4499666	T	A	0.4	0.2	0.2	Moderate	missense_variant	MYH13
NC_056692.1	56113956	A	G	0.4	0.2	0.2	Moderate	missense_variant	QRICH2
NC_056694.1	4670163	G	A	0.4	0.2	0.2	Moderate	missense_variant	LOC122209726
NC_056696.1	23620720	C	T	0.4	0.2	0.2	Moderate	missense_variant	TRMT1L
NC_056697.1	1093999	A	G	0.4	0.2	0.2	Moderate	missense_variant	LOC122212677
NC_056679.1	4377698	T	C	0.2	0	0.2	Moderate	missense_variant	LOC122215613
NC_056679.1	4955811	G	A	0.2	0	0.2	Moderate	missense_variant	MTMR6
NC_056679.1	4969717	T	C	0.2	0	0.2	Moderate	missense_variant&splice_region_variant	MTMR6
NC_056679.1	29333717	A	T	0.2	0	0.2	Moderate	missense_variant	SUGT1
NC_056679.1	49211979	C	T	0.2	0	0.2	Moderate	missense_variant	LOC122229332
NC_056679.1	69596665	C	T	0.2	0	0.2	Moderate	missense_variant	SLC15A1
NC_056679.1	71216000	G	A	0.2	0	0.2	Moderate	missense_variant	PCCA
NC_056679.1	170194523	T	C	0.2	0	0.2	Moderate	missense_variant	TMEM232
NC_056679.1	195098727	G	T	0.2	0	0.2	Moderate	missense_variant	FAT2
NC_056679.1	195141640	G	A	0.2	0	0.2	Moderate	missense_variant	FAT2
NC_056679.1	225550218	C	G	0.2	0	0.2	Moderate	missense_variant	ZNF622
NC_056680.1	10759958	G	A	0.2	0	0.2	Moderate	missense_variant	LOC122213081
NC_056680.1	14162720	G	A	0.2	0	0.2	Moderate	missense_variant	RFXANK
NC_056680.1	17810072	G	C	0.2	0	0.2	Moderate	missense_variant&splice_region_variant	PRKAR2A
NC_056680.1	18730261	G	A	0.2	0	0.2	Moderate	missense_variant	MST1R
NC_056680.1	19338583	G	T	0.2	0	0.2	Moderate	missense_variant	CISH
NC_056680.1	20425847	C	T	0.2	0	0.2	Moderate	missense_variant	PCBP4
NC_056680.1	40286871	G	T	0.2	0	0.2	Moderate	missense_variant	PDZRN3
NC_056680.1	43328018	A	G	0.2	0	0.2	Moderate	missense_variant	CNTN6
NC_056680.1	62648754	G	A	0.2	0	0.2	Moderate	missense_variant	ABCA13
NC_056680.1	99918037	G	A	0.2	0	0.2	Moderate	missense_variant	COL28A1
NC_056680.1	103662643	G	A	0.2	0	0.2	Moderate	missense_variant	THSD7A
NC_056680.1	125459728	G	C	0.2	0	0.2	Moderate	missense_variant	ANLN
NC_056680.1	142450584	C	T	0.2	0	0.2	Moderate	missense_variant	GRM8
NC_056680.1	156272284	C	T	0.2	0	0.2	Moderate	missense_variant	LOC122213582
NC_056681.1	29430500	G	A	0.2	0	0.2	Moderate	missense_variant	CPXM1
NC_056681.1	29774856	G	T	0.2	0	0.2	Moderate	missense_variant	DDRGK1
NC_056682.1	16177617	C	T	0.2	0	0.2	Moderate	missense_variant	SNX25
NC_056682.1	30931677	C	T	0.2	0	0.2	Moderate	missense_variant	TTI2
NC_056682.1	30931696	T	A	0.2	0	0.2	Moderate	missense_variant	TTI2
NC_056682.1	37469866	C	T	0.2	0	0.2	Moderate	missense_variant	LZTS1
NC_056682.1	38845390	T	C	0.2	0	0.2	Moderate	missense_variant	PSD3
NC_056682.1	39744703	G	A	0.2	0	0.2	Moderate	missense_variant	INTS10
NC_056682.1	42410861	G	A	0.2	0	0.2	Moderate	missense_variant	TCIM
NC_056682.1	110575133	G	T	0.2	0	0.2	Moderate	missense_variant	ZGRF1
NC_056682.1	110699206	A	C	0.2	0	0.2	Moderate	missense_variant	ALPK1
NC_056682.1	110699760	T	C	0.2	0	0.2	Moderate	missense_variant	ALPK1
NC_056682.1	110704409	T	C	0.2	0	0.2	Moderate	missense_variant	ALPK1
NC_056682.1	138652301	A	C	0.2	0	0.2	Moderate	missense_variant	PRKG2
NC_056682.1	163429451	C	T	0.2	0	0.2	Moderate	missense_variant	LRRC66
NC_056682.1	173321496	C	G	0.2	0	0.2	Moderate	missense_variant	TBC1D1
NC_056682.1	195020413	G	T	0.2	0	0.2	Moderate	missense_variant	BOD1L1
NC_056682.1	195030868	G	A	0.2	0	0.2	Moderate	missense_variant	BOD1L1
NC_056682.1	195031846	T	C	0.2	0	0.2	Moderate	missense_variant	BOD1L1
NC_056682.1	195033023	C	T	0.2	0	0.2	Moderate	missense_variant	BOD1L1
NC_056682.1	195033463	A	G	0.2	0	0.2	Moderate	missense_variant	BOD1L1
NC_056683.1	4925105	G	C	0.2	0	0.2	Moderate	missense_variant	RIPOR2
NC_056683.1	4938336	A	G	0.2	0	0.2	Moderate	missense_variant	RIPOR2
NC_056683.1	25774919	T	C	0.2	0	0.2	Moderate	missense_variant	MYLK4
NC_056683.1	49053933	C	T	0.2	0	0.2	Moderate	missense_variant	PKHD1
NC_056683.1	54078339	A	G	0.2	0	0.2	Moderate	missense_variant	ZNF451
NC_056683.1	112837337	A	G	0.2	0	0.2	Moderate	missense_variant	NCOA7
NC_056683.1	114444654	T	G	0.2	0	0.2	Moderate	missense_variant	LOC122220760
NC_056683.1	114482153	C	T	0.2	0	0.2	Moderate	missense_variant&splice_region_variant	LOC122219169
NC_056683.1	119110062	A	T	0.2	0	0.2	Moderate	missense_variant	LOC122219175
NC_056683.1	119138378	G	T	0.2	0	0.2	Moderate	missense_variant	LOC122219177
NC_056683.1	119165080	G	A	0.2	0	0.2	Moderate	missense_variant	TAAR1
NC_056684.1	110384174	T	C	0.2	0	0.2	Moderate	missense_variant	LOC122222822
NC_056684.1	114856324	C	T	0.2	0	0.2	Moderate	missense_variant	LOC122222876
NC_056684.1	120161035	C	T	0.2	0	0.2	Moderate	missense_variant	TTLL5
NC_056685.1	4980515	G	A	0.2	0	0.2	Moderate	missense_variant	FBH1
NC_056685.1	5729510	G	C	0.2	0	0.2	Moderate	missense_variant	PRKCQ
NC_056685.1	40796706	C	T	0.2	0	0.2	Moderate	missense_variant	SCNN1A
NC_056685.1	78450531	G	A	0.2	0	0.2	Moderate	missense_variant	KRT84
NC_056685.1	82656463	T	C	0.2	0	0.2	Moderate	missense_variant	BAZ2A
NC_056685.1	90116116	G	A	0.2	0	0.2	Moderate	missense_variant	MSRB3
NC_056685.1	95200865	C	T	0.2	0	0.2	Moderate	missense_variant	TSPAN8
NC_056685.1	95200866	C	G	0.2	0	0.2	Moderate	missense_variant	TSPAN8
NC_056686.1	7004008	T	C	0.2	0	0.2	Moderate	missense_variant	LZIC
NC_056686.1	17775865	C	T	0.2	0	0.2	Moderate	missense_variant	MYOM3
NC_056686.1	23833824	C	T	0.2	0	0.2	Moderate	missense_variant	ADGRB2
NC_056686.1	42374448	C	T	0.2	0	0.2	Moderate	missense_variant	ECHDC2
NC_056686.1	74687296	C	T	0.2	0	0.2	Moderate	missense_variant	PKN2
NC_056686.1	79571545	C	T	0.2	0	0.2	Moderate	missense_variant	ARHGAP29
NC_056686.1	82513794	T	A	0.2	0	0.2	Moderate	missense_variant	DPYD
NC_056686.1	125823551	C	T	0.2	0	0.2	Moderate	missense_variant	RAB3GAP1
NC_056686.1	133254040	T	G	0.2	0	0.2	Moderate	missense_variant	KYNU
NC_056686.1	174941671	C	T	0.2	0	0.2	Moderate	missense_variant	COL3A1
NC_056686.1	202053293	C	T	0.2	0	0.2	Moderate	missense_variant	RETREG2
NC_056686.1	202100909	T	C	0.2	0	0.2	Moderate	missense_variant	ANKZF1
NC_056687.1	93673298	G	C	0.2	0	0.2	Moderate	missense_variant	FNDC3B
NC_056688.1	108621014	C	T	0.2	0	0.2	Moderate	missense_variant	LOC122199939
NC_056689.1	12815740	G	A	0.2	0	0.2	Moderate	missense_variant	LYST
NC_056689.1	12865011	C	T	0.2	0	0.2	Moderate	missense_variant	LYST
NC_056689.1	50074876	C	T	0.2	0	0.2	Moderate	missense_variant	KIF20B
NC_056690.1	69965268	C	T	0.2	0	0.2	Moderate	missense_variant	MBD1
NC_056691.1	55475572	G	A	0.2	0	0.2	Moderate	missense_variant	NFX1
NC_056692.1	1751534	C	T	0.2	0	0.2	Moderate	missense_variant	GLTPD2
NC_056692.1	2827786	G	A	0.2	0	0.2	Moderate	missense_variant	PER1
NC_056692.1	2829770	T	G	0.2	0	0.2	Moderate	missense_variant	PER1
NC_056692.1	23118354	C	T	0.2	0	0.2	Moderate	missense_variant	LOC122206835
NC_056692.1	28269746	G	A	0.2	0	0.2	Moderate	missense_variant	TSPOAP1
NC_056692.1	29445095	C	T	0.2	0	0.2	Moderate	missense_variant	SCPEP1
NC_056693.1	6289743	C	T	0.2	0	0.2	Moderate	missense_variant	LOC122209067
NC_056693.1	11910253	C	T	0.2	0	0.2	Moderate	missense_variant	IGSF23
NC_056693.1	27935908	G	A	0.2	0	0.2	Moderate	missense_variant	HEATR3
NC_056693.1	42356792	G	A	0.2	0	0.2	Moderate	missense_variant	CES2
NC_056693.1	42885931	A	G	0.2	0	0.2	Moderate	missense_variant	CTCF
NC_056693.1	43988358	C	T	0.2	0	0.2	Moderate	missense_variant	TANGO6
NC_056693.1	48774521	T	A	0.2	0	0.2	Moderate	missense_variant	GLG1
NC_056693.1	61012024	C	G	0.2	0	0.2	Moderate	missense_variant	SPG7
NC_056694.1	784509	G	A	0.2	0	0.2	Moderate	missense_variant	GPR146
NC_056694.1	3190033	G	A	0.2	0	0.2	Moderate	missense_variant	SDK1
NC_056694.1	18302236	T	C	0.2	0	0.2	Moderate	missense_variant	ALDOA
NC_056695.1	78195290	C	T	0.2	0	0.2	Moderate	missense_variant	FAM135B
NC_056695.1	82856654	C	T	0.2	0	0.2	Moderate	missense_variant	MFSD3
NC_056696.1	8653872	G	A	0.2	0	0.2	Moderate	missense_variant	CHML
NC_056696.1	8654206	A	T	0.2	0	0.2	Moderate	missense_variant	CHML
NC_056696.1	10530982	G	A	0.2	0	0.2	Moderate	missense_variant	STYXL2
NC_056696.1	22908009	C	T	0.2	0	0.2	Moderate	missense_variant	HMCN1
NC_056696.1	36412886	C	A	0.2	0	0.2	Moderate	missense_variant	ASPM
NC_056696.1	53395245	C	T	0.2	0	0.2	Moderate	missense_variant	USH2A
NC_056696.1	53947477	G	A	0.2	0	0.2	Moderate	missense_variant	USH2A
NC_056696.1	53991694	G	T	0.2	0	0.2	Moderate	missense_variant&splice_region_variant	USH2A
NC_056696.1	55344550	A	G	0.2	0	0.2	Moderate	missense_variant	SPATA17
NC_056696.1	60126368	G	A	0.2	0	0.2	Moderate	missense_variant	ALDH9A1
NC_056697.1	5694308	C	T	0.2	0	0.2	Moderate	missense_variant	ANOS1
NC_056679.1	68139739	G	A	0.3	0.1	0.2	Moderate	missense_variant	OXGR1
NC_056679.1	121478994	G	A	0.3	0.1	0.2	Moderate	missense_variant&splice_region_variant	LARS1
NC_056679.1	142757153	T	C	0.3	0.1	0.2	Moderate	missense_variant	DMGDH
NC_056679.1	176267617	G	A	0.3	0.1	0.2	Moderate	missense_variant	RPL26L1
[truncated: 8,623 more rows]

## Sheet: Data S7
Supplementary Data 7. Jax database output table for genes carrying high impact variants.
Input	Impact category	MGI Gene/Marker ID	Symbol	Name	Feature Type	MP ID	Term
FAM149A	High	MGI:2387177	Fam149a	family with sequence similarity 149, member A	protein coding gene
LOC122204679	High	No associated gene
LOC122207648	High	No associated gene
YTHDF3	High	MGI:1918850	Ythdf3	YTH N6-methyladenosine RNA binding protein 3	protein coding gene	MP:0000598	abnormal liver morphology
YTHDF3	High	MGI:1918850	Ythdf3	YTH N6-methyladenosine RNA binding protein 3	protein coding gene	MP:0000601	small liver
YTHDF3	High	MGI:1918850	Ythdf3	YTH N6-methyladenosine RNA binding protein 3	protein coding gene	MP:0000703	abnormal thymus morphology
YTHDF3	High	MGI:1918850	Ythdf3	YTH N6-methyladenosine RNA binding protein 3	protein coding gene	MP:0000709	enlarged thymus
YTHDF3	High	MGI:1918850	Ythdf3	YTH N6-methyladenosine RNA binding protein 3	protein coding gene	MP:0002451	abnormal macrophage physiology
YTHDF3	High	MGI:1918850	Ythdf3	YTH N6-methyladenosine RNA binding protein 3	protein coding gene	MP:0002941	increased circulating alanine transaminase level
YTHDF3	High	MGI:1918850	Ythdf3	YTH N6-methyladenosine RNA binding protein 3	protein coding gene	MP:0020914	decreased susceptibility to Riboviria infection
YTHDF3	High	MGI:1918850	Ythdf3	YTH N6-methyladenosine RNA binding protein 3	protein coding gene	MP:0031023	decreased susceptibility to Riboviria infection induced morbidity/mortality
PPP1R15B	High	MGI:2444211	Ppp1r15b	protein phosphatase 1, regulatory subunit 15B	protein coding gene	MP:0000208	decreased hematocrit
PPP1R15B	High	MGI:2444211	Ppp1r15b	protein phosphatase 1, regulatory subunit 15B	protein coding gene	MP:0000256	echinocytosis
PPP1R15B	High	MGI:2444211	Ppp1r15b	protein phosphatase 1, regulatory subunit 15B	protein coding gene	MP:0000598	abnormal liver morphology
PPP1R15B	High	MGI:2444211	Ppp1r15b	protein phosphatase 1, regulatory subunit 15B	protein coding gene	MP:0001436	abnormal suckling behavior
PPP1R15B	High	MGI:2444211	Ppp1r15b	protein phosphatase 1, regulatory subunit 15B	protein coding gene	MP:0002447	abnormal erythrocyte morphology
PPP1R15B	High	MGI:2444211	Ppp1r15b	protein phosphatase 1, regulatory subunit 15B	protein coding gene	MP:0002591	decreased mean corpuscular volume
PPP1R15B	High	MGI:2444211	Ppp1r15b	protein phosphatase 1, regulatory subunit 15B	protein coding gene	MP:0002874	decreased hemoglobin content
PPP1R15B	High	MGI:2444211	Ppp1r15b	protein phosphatase 1, regulatory subunit 15B	protein coding gene	MP:0002875	decreased erythrocyte cell number
PPP1R15B	High	MGI:2444211	Ppp1r15b	protein phosphatase 1, regulatory subunit 15B	protein coding gene	MP:0003717	pallor
PPP1R15B	High	MGI:2444211	Ppp1r15b	protein phosphatase 1, regulatory subunit 15B	protein coding gene	MP:0005642	decreased mean corpuscular hemoglobin concentration
PPP1R15B	High	MGI:2444211	Ppp1r15b	protein phosphatase 1, regulatory subunit 15B	protein coding gene	MP:0009703	decreased birth body size
PPP1R15B	High	MGI:2444211	Ppp1r15b	protein phosphatase 1, regulatory subunit 15B	protein coding gene	MP:0011087	neonatal lethality, complete penetrance
CE3H16orf90	High	No associated gene
NUDT13	High	MGI:1914975	Nudt13	nudix hydrolase 13	protein coding gene	MP:0010097	abnormal retina blood vessel morphology
NUDT13	High	MGI:1914975	Nudt13	nudix hydrolase 13	protein coding gene	MP:0011965	decreased total retina thickness
NUDT13	High	MGI:1914975	Nudt13	nudix hydrolase 13	protein coding gene	MP:0013279	increased fasting circulating glucose level
STK32B	High	MGI:1927552	Stk32b	serine/threonine kinase 32B	protein coding gene
LOC122208312	High	No associated gene
LOC122219039	High	No associated gene
LOC122228244	High	No associated gene
LOC122202289	High	No associated gene
TAFA4	High	MGI:2444563	Tafa4	TAFA chemokine like family member 4	protein coding gene	MP:0002272	abnormal nervous system electrophysiology
TAFA4	High	MGI:2444563	Tafa4	TAFA chemokine like family member 4	protein coding gene	MP:0002608	increased hematocrit
TAFA4	High	MGI:2444563	Tafa4	TAFA chemokine like family member 4	protein coding gene	MP:0002734	abnormal mechanical nociception
TAFA4	High	MGI:2444563	Tafa4	TAFA chemokine like family member 4	protein coding gene	MP:0002736	abnormal nociception after inflammation
TAFA4	High	MGI:2444563	Tafa4	TAFA chemokine like family member 4	protein coding gene	MP:0002968	increased circulating alkaline phosphatase level
TAFA4	High	MGI:2444563	Tafa4	TAFA chemokine like family member 4	protein coding gene	MP:0005402	abnormal action potential
TAFA4	High	MGI:2444563	Tafa4	TAFA chemokine like family member 4	protein coding gene	MP:0008531	increased chemical nociceptive threshold
PTCHD3	High	MGI:1921925	Ptchd3	patched domain containing 3	protein coding gene	MP:0001293	anophthalmia
PTCHD3	High	MGI:1921925	Ptchd3	patched domain containing 3	protein coding gene	MP:0002092	abnormal eye morphology
TSHB	High	MGI:98848	Tshb	thyroid stimulating hormone, beta subunit	protein coding gene	MP:0001262	decreased body weight
TSHB	High	MGI:98848	Tshb	thyroid stimulating hormone, beta subunit	protein coding gene	MP:0001732	postnatal growth retardation
TSHB	High	MGI:98848	Tshb	thyroid stimulating hormone, beta subunit	protein coding gene	MP:0001925	male infertility
TSHB	High	MGI:98848	Tshb	thyroid stimulating hormone, beta subunit	protein coding gene	MP:0001926	female infertility
CWF19L2	High	MGI:1918023	Cwf19l2	CWF19 like cell cycle control factor 2	protein coding gene		Spermatogenesis - Wang, Shiyu, et al. "CWF19L2 is Essential for Male Fertility and Spermatogenesis by Regulating Alternative Splicing." Advanced Science (2024): 2403866
LOC122201201	High	No associated gene
LOC122222570	High	No associated gene
LOC122207199	High	No associated gene
BACE2	High	MGI:1860440	Bace2	beta-site APP-cleaving enzyme 2	protein coding gene	MP:0000194	increased circulating calcium level
BACE2	High	MGI:1860440	Bace2	beta-site APP-cleaving enzyme 2	protein coding gene	MP:0000371	diluted coat color
BACE2	High	MGI:1860440	Bace2	beta-site APP-cleaving enzyme 2	protein coding gene	MP:0001325	abnormal retina morphology
BACE2	High	MGI:1860440	Bace2	beta-site APP-cleaving enzyme 2	protein coding gene	MP:0005075	abnormal melanosome morphology
BACE2	High	MGI:1860440	Bace2	beta-site APP-cleaving enzyme 2	protein coding gene	MP:0005077	abnormal melanogenesis
BACE2	High	MGI:1860440	Bace2	beta-site APP-cleaving enzyme 2	protein coding gene	MP:0005621	abnormal cell physiology
BACE2	High	MGI:1860440	Bace2	beta-site APP-cleaving enzyme 2	protein coding gene	MP:0009388	abnormal epidermal melanocyte morphology
BACE2	High	MGI:1860440	Bace2	beta-site APP-cleaving enzyme 2	protein coding gene	MP:0010192	abnormal retina melanin granule morphology
BACE2	High	MGI:1860440	Bace2	beta-site APP-cleaving enzyme 2	protein coding gene	MP:0011962	increased cornea thickness
SMIM35	High	MGI:3040681	Smim35	small integral membrane protein 35	protein coding gene
RALGPS1	High	MGI:1922008	Ralgps1	Ral GEF with PH domain and SH3 binding motif 1	protein coding gene	MP:0001529	abnormal vocalization
RALGPS1	High	MGI:1922008	Ralgps1	Ral GEF with PH domain and SH3 binding motif 1	protein coding gene	MP:0003179	thrombocytopenia
RALGPS1	High	MGI:1922008	Ralgps1	Ral GEF with PH domain and SH3 binding motif 1	protein coding gene	MP:0005343	increased circulating aspartate transaminase level
VWCE	High	MGI:1919018	Vwce	von Willebrand factor C and EGF domains	protein coding gene	MP:0003795	abnormal bone structure
VWCE	High	MGI:1919018	Vwce	von Willebrand factor C and EGF domains	protein coding gene	MP:0010123	increased bone mineral content
VWCE	High	MGI:1919018	Vwce	von Willebrand factor C and EGF domains	protein coding gene	MP:0011110	preweaning lethality, incomplete penetrance
AURKC	High	MGI:1321119	Aurkc	aurora kinase C	protein coding gene	MP:0001935	decreased litter size
AURKC	High	MGI:1321119	Aurkc	aurora kinase C	protein coding gene	MP:0008898	abnormal acrosome morphology
AURKC	High	MGI:1321119	Aurkc	aurora kinase C	protein coding gene	MP:0009230	abnormal sperm head morphology
AURKC	High	MGI:1321119	Aurkc	aurora kinase C	protein coding gene	MP:0009231	detached acrosome
AURKC	High	MGI:1321119	Aurkc	aurora kinase C	protein coding gene	MP:0009232	abnormal sperm nucleus morphology
ARSG	High	MGI:1921258	Arsg	arylsulfatase G	protein coding gene	MP:0000136	abnormal microglial cell morphology
ARSG	High	MGI:1921258	Arsg	arylsulfatase G	protein coding gene	MP:0000607	abnormal hepatocyte morphology
ARSG	High	MGI:1921258	Arsg	arylsulfatase G	protein coding gene	MP:0000877	abnormal Purkinje cell morphology
ARSG	High	MGI:1921258	Arsg	arylsulfatase G	protein coding gene	MP:0000880	decreased Purkinje cell number
ARSG	High	MGI:1921258	Arsg	arylsulfatase G	protein coding gene	MP:0001417	decreased exploration in new environment
ARSG	High	MGI:1921258	Arsg	arylsulfatase G	protein coding gene	MP:0001463	abnormal spatial learning
ARSG	High	MGI:1921258	Arsg	arylsulfatase G	protein coding gene	MP:0002063	abnormal learning/memory/conditioning
ARSG	High	MGI:1921258	Arsg	arylsulfatase G	protein coding gene	MP:0002135	abnormal kidney morphology
ARSG	High	MGI:1921258	Arsg	arylsulfatase G	protein coding gene	MP:0002446	abnormal macrophage morphology
ARSG	High	MGI:1921258	Arsg	arylsulfatase G	protein coding gene	MP:0002882	abnormal neuron morphology
ARSG	High	MGI:1921258	Arsg	arylsulfatase G	protein coding gene	MP:0003354	astrocytosis
ARSG	High	MGI:1921258	Arsg	arylsulfatase G	protein coding gene	MP:0004000	impaired passive avoidance behavior
ARSG	High	MGI:1921258	Arsg	arylsulfatase G	protein coding gene	MP:0004967	abnormal kidney epithelium morphology
ARSG	High	MGI:1921258	Arsg	arylsulfatase G	protein coding gene	MP:0005059	lysosomal protein accumulation
ARSG	High	MGI:1921258	Arsg	arylsulfatase G	protein coding gene	MP:0008242	abnormal perivascular macrophage morphology
ARSG	High	MGI:1921258	Arsg	arylsulfatase G	protein coding gene	MP:0008450	retina photoreceptor degeneration
ARSG	High	MGI:1921258	Arsg	arylsulfatase G	protein coding gene	MP:0008515	thin retina outer nuclear layer
ARSG	High	MGI:1921258	Arsg	arylsulfatase G	protein coding gene	MP:0008587	short photoreceptor outer segment
ARSG	High	MGI:1921258	Arsg	arylsulfatase G	protein coding gene	MP:0008918	microgliosis
ARSG	High	MGI:1921258	Arsg	arylsulfatase G	protein coding gene	MP:0009939	abnormal hippocampus neuron morphology
ARSG	High	MGI:1921258	Arsg	arylsulfatase G	protein coding gene	MP:0010369	abnormal thalamus neuron morphology
ARSG	High	MGI:1921258	Arsg	arylsulfatase G	protein coding gene	MP:0011475	abnormal glycosaminoglycan level
ARSG	High	MGI:1921258	Arsg	arylsulfatase G	protein coding gene	MP:0011965	decreased total retina thickness
ARSG	High	MGI:1921258	Arsg	arylsulfatase G	protein coding gene	MP:0031148	abnormal liver sinusoidal endothelial cell morphology
LOC122228940	High	No associated gene
LOC122212703	High	No associated gene
LOC122214837	High	No associated gene
LOC122217967	High	No associated gene
TLR6	High	MGI:1341296	Tlr6	toll-like receptor 6	protein coding gene	MP:0001925	male infertility
TLR6	High	MGI:1341296	Tlr6	toll-like receptor 6	protein coding gene	MP:0002419	abnormal innate immunity
TLR6	High	MGI:1341296	Tlr6	toll-like receptor 6	protein coding gene	MP:0002420	abnormal adaptive immunity
TLR6	High	MGI:1341296	Tlr6	toll-like receptor 6	protein coding gene	MP:0002421	abnormal cell-mediated immunity
TLR6	High	MGI:1341296	Tlr6	toll-like receptor 6	protein coding gene	MP:0002451	abnormal macrophage physiology
TLR6	High	MGI:1341296	Tlr6	toll-like receptor 6	protein coding gene	MP:0003009	abnormal cytokine secretion
TLR6	High	MGI:1341296	Tlr6	toll-like receptor 6	protein coding gene	MP:0008561	decreased tumor necrosis factor secretion
TLR6	High	MGI:1341296	Tlr6	toll-like receptor 6	protein coding gene	MP:0008664	decreased interleukin-12 secretion
TLR6	High	MGI:1341296	Tlr6	toll-like receptor 6	protein coding gene	MP:0008706	decreased interleukin-6 secretion
CDCA3	High	MGI:1315198	Cdca3	cell division cycle associated 3	protein coding gene
LOC122223778	High	No associated gene
MARCKSL1	High	MGI:97143	Marcksl1	MARCKS-like 1	protein coding gene	MP:0000774	decreased brain size
MARCKSL1	High	MGI:97143	Marcksl1	MARCKS-like 1	protein coding gene	MP:0000914	exencephaly
MARCKSL1	High	MGI:97143	Marcksl1	MARCKS-like 1	protein coding gene	MP:0001325	abnormal retina morphology
MARCKSL1	High	MGI:97143	Marcksl1	MARCKS-like 1	protein coding gene	MP:0001891	hydrocephaly
MARCKSL1	High	MGI:97143	Marcksl1	MARCKS-like 1	protein coding gene	MP:0002151	abnormal neural tube morphology
MARCKSL1	High	MGI:97143	Marcksl1	MARCKS-like 1	protein coding gene	MP:0002152	abnormal brain morphology
MARCKSL1	High	MGI:97143	Marcksl1	MARCKS-like 1	protein coding gene	MP:0002161	abnormal fertility/fecundity
MARCKSL1	High	MGI:97143	Marcksl1	MARCKS-like 1	protein coding gene	MP:0002196	absent corpus callosum
MARCKSL1	High	MGI:97143	Marcksl1	MARCKS-like 1	protein coding gene	MP:0002451	abnormal macrophage physiology
MARCKSL1	High	MGI:97143	Marcksl1	MARCKS-like 1	protein coding gene	MP:0003054	spina bifida
MARCKSL1	High	MGI:97143	Marcksl1	MARCKS-like 1	protein coding gene	MP:0006254	thin cerebral cortex
MARCKSL1	High	MGI:97143	Marcksl1	MARCKS-like 1	protein coding gene	MP:0011110	preweaning lethality, incomplete penetrance
MARCKSL1	High	MGI:97143	Marcksl1	MARCKS-like 1	protein coding gene	MP:0011380	enlarged brain ventricles
MARCKSL1	High	MGI:97143	Marcksl1	MARCKS-like 1	protein coding gene	MP:0011965	decreased total retina thickness
LOC122228665	High	No associated gene
PPFIA1	High	MGI:1924750	Ppfia1	protein tyrosine phosphatase, receptor type, f polypeptide (PTPRF), interacting protein (liprin), alpha 1	protein coding gene	MP:0001529	abnormal vocalization
PPFIA1	High	MGI:1924750	Ppfia1	protein tyrosine phosphatase, receptor type, f polypeptide (PTPRF), interacting protein (liprin), alpha 1	protein coding gene	MP:0001697	abnormal embryo size
PPFIA1	High	MGI:1924750	Ppfia1	protein tyrosine phosphatase, receptor type, f polypeptide (PTPRF), interacting protein (liprin), alpha 1	protein coding gene	MP:0002075	abnormal coat/hair pigmentation
PPFIA1	High	MGI:1924750	Ppfia1	protein tyrosine phosphatase, receptor type, f polypeptide (PTPRF), interacting protein (liprin), alpha 1	protein coding gene	MP:0011100	preweaning lethality, complete penetrance
ZNF672	High	MGI:2442105	Zfp672	zinc finger protein 672	protein coding gene		Placenta implentation - Zhang, C-Y., et al. "Highly expressed microRNA-940 promotes early abortion by regulating placenta implantation by targeting ZNF672." European Review for Medical & Pharmacological Sciences 23.7 (2019).
SNRNP48	High	MGI:1915047	Snrnp48	small nuclear ribonucleoprotein 48 (U11/U12)	protein coding gene
LOC122223806	High	No associated gene
VSIG10L2	High	MGI:2685959	Vsig10l2	V-set and immunoglobulin domain containing 10 like 2	protein coding gene
SHLD2	High	MGI:1922948	Shld2	shieldin complex subunit 2	protein coding gene
FGD4	High	MGI:2183747	Fgd4	FYVE, RhoGEF and PH domain containing 4	protein coding gene	MP:0000182	increased circulating LDL cholesterol level
FGD4	High	MGI:2183747	Fgd4	FYVE, RhoGEF and PH domain containing 4	protein coding gene	MP:0000920	abnormal myelination
FGD4	High	MGI:2183747	Fgd4	FYVE, RhoGEF and PH domain containing 4	protein coding gene	MP:0000921	demyelination
FGD4	High	MGI:2183747	Fgd4	FYVE, RhoGEF and PH domain containing 4	protein coding gene	MP:0002272	abnormal nervous system electrophysiology
FGD4	High	MGI:2183747	Fgd4	FYVE, RhoGEF and PH domain containing 4	protein coding gene	MP:0003871	abnormal myelin sheath morphology
FGD4	High	MGI:2183747	Fgd4	FYVE, RhoGEF and PH domain containing 4	protein coding gene	MP:0005402	abnormal action potential
FGD4	High	MGI:2183747	Fgd4	FYVE, RhoGEF and PH domain containing 4	protein coding gene	MP:0008814	decreased nerve conduction velocity
FGD4	High	MGI:2183747	Fgd4	FYVE, RhoGEF and PH domain containing 4	protein coding gene	MP:0010053	decreased grip strength
IL12RB2	High	MGI:1270861	Il12rb2	interleukin 12 receptor, beta 2	protein coding gene	MP:0000688	lymphoid hyperplasia
IL12RB2	High	MGI:1270861	Il12rb2	interleukin 12 receptor, beta 2	protein coding gene	MP:0001828	abnormal T cell activation
IL12RB2	High	MGI:1270861	Il12rb2	interleukin 12 receptor, beta 2	protein coding gene	MP:0001860	liver inflammation
IL12RB2	High	MGI:1270861	Il12rb2	interleukin 12 receptor, beta 2	protein coding gene	MP:0001870	salivary gland inflammation
IL12RB2	High	MGI:1270861	Il12rb2	interleukin 12 receptor, beta 2	protein coding gene	MP:0002743	glomerulonephritis
IL12RB2	High	MGI:1270861	Il12rb2	interleukin 12 receptor, beta 2	protein coding gene	MP:0003447	decreased tumor growth/size
IL12RB2	High	MGI:1270861	Il12rb2	interleukin 12 receptor, beta 2	protein coding gene	MP:0003448	abnormal tumor morphology
IL12RB2	High	MGI:1270861	Il12rb2	interleukin 12 receptor, beta 2	protein coding gene	MP:0003945	abnormal lymphocyte physiology
IL12RB2	High	MGI:1270861	Il12rb2	interleukin 12 receptor, beta 2	protein coding gene	MP:0004794	increased anti-nuclear antigen antibody level
IL12RB2	High	MGI:1270861	Il12rb2	interleukin 12 receptor, beta 2	protein coding gene	MP:0008217	abnormal B cell activation
IL12RB2	High	MGI:1270861	Il12rb2	interleukin 12 receptor, beta 2	protein coding gene	MP:0008617	increased circulating interleukin-12 level
IL12RB2	High	MGI:1270861	Il12rb2	interleukin 12 receptor, beta 2	protein coding gene	MP:0008705	increased interleukin-6 secretion
IL12RB2	High	MGI:1270861	Il12rb2	interleukin 12 receptor, beta 2	protein coding gene	MP:0008714	increased lung carcinoma incidence
IL12RB2	High	MGI:1270861	Il12rb2	interleukin 12 receptor, beta 2	protein coding gene	MP:0008879	submandibular gland inflammation
IL12RB2	High	MGI:1270861	Il12rb2	interleukin 12 receptor, beta 2	protein coding gene	MP:0010144	abnormal tumor vascularization
IL12RB2	High	MGI:1270861	Il12rb2	interleukin 12 receptor, beta 2	protein coding gene	MP:0010286	increased plasmacytoma incidence
IL12RB2	High	MGI:1270861	Il12rb2	interleukin 12 receptor, beta 2	protein coding gene	MP:0010766	abnormal NK cell physiology
IL12RB2	High	MGI:1270861	Il12rb2	interleukin 12 receptor, beta 2	protein coding gene	MP:0013367	parotid gland inflammation
NAAA	High	MGI:1914361	Naaa	N-acylethanolamine acid amidase	protein coding gene	MP:0000208	decreased hematocrit
NAAA	High	MGI:1914361	Naaa	N-acylethanolamine acid amidase	protein coding gene	MP:0002874	decreased hemoglobin content
NAAA	High	MGI:1914361	Naaa	N-acylethanolamine acid amidase	protein coding gene	MP:0002875	decreased erythrocyte cell number
NAAA	High	MGI:1914361	Naaa	N-acylethanolamine acid amidase	protein coding gene	MP:0008810	increased circulating iron level
LOC122227749	High	No associated gene
DOCK10	High	MGI:2146320	Dock10	dedicator of cytokinesis 10	protein coding gene	MP:0001802	arrested B cell differentiation
DOCK10	High	MGI:2146320	Dock10	dedicator of cytokinesis 10	protein coding gene	MP:0002362	abnormal spleen marginal zone morphology
DOCK10	High	MGI:2146320	Dock10	dedicator of cytokinesis 10	protein coding gene	MP:0002459	abnormal B cell physiology
DOCK10	High	MGI:2146320	Dock10	dedicator of cytokinesis 10	protein coding gene	MP:0002608	increased hematocrit
DOCK10	High	MGI:2146320	Dock10	dedicator of cytokinesis 10	protein coding gene	MP:0002874	decreased hemoglobin content
DOCK10	High	MGI:2146320	Dock10	dedicator of cytokinesis 10	protein coding gene	MP:0003799	impaired macrophage chemotaxis
DOCK10	High	MGI:2146320	Dock10	dedicator of cytokinesis 10	protein coding gene	MP:0004800	decreased susceptibility to experimental autoimmune encephalomyelitis
DOCK10	High	MGI:2146320	Dock10	dedicator of cytokinesis 10	protein coding gene	MP:0004924	abnormal behavior
DOCK10	High	MGI:2146320	Dock10	dedicator of cytokinesis 10	protein coding gene	MP:0005015	increased T cell number
DOCK10	High	MGI:2146320	Dock10	dedicator of cytokinesis 10	protein coding gene	MP:0005017	decreased B cell number
DOCK10	High	MGI:2146320	Dock10	dedicator of cytokinesis 10	protein coding gene	MP:0005564	increased hemoglobin content
DOCK10	High	MGI:2146320	Dock10	dedicator of cytokinesis 10	protein coding gene	MP:0008082	increased single-positive T cell number
DOCK10	High	MGI:2146320	Dock10	dedicator of cytokinesis 10	protein coding gene	MP:0008174	decreased follicular B cell number
DOCK10	High	MGI:2146320	Dock10	dedicator of cytokinesis 10	protein coding gene	MP:0008182	decreased marginal zone B cell number
DOCK10	High	MGI:2146320	Dock10	dedicator of cytokinesis 10	protein coding gene	MP:0008191	abnormal follicular B cell physiology
DOCK10	High	MGI:2146320	Dock10	dedicator of cytokinesis 10	protein coding gene	MP:0008827	abnormal thymus cell ratio
DOCK10	High	MGI:2146320	Dock10	dedicator of cytokinesis 10	protein coding gene	MP:0008916	abnormal astrocyte physiology
DOCK10	High	MGI:2146320	Dock10	dedicator of cytokinesis 10	protein coding gene	MP:0010761	abnormal microglial cell chemotaxis
LOC122230376	High	No associated gene
FBXL18	High	MGI:2444450	Fbxl18	F-box and leucine-rich repeat protein 18	protein coding gene	MP:0001312	abnormal cornea morphology
FBXL18	High	MGI:2444450	Fbxl18	F-box and leucine-rich repeat protein 18	protein coding gene	MP:0002606	increased basophil cell number
FBXL18	High	MGI:2444450	Fbxl18	F-box and leucine-rich repeat protein 18	protein coding gene	MP:0005011	increased eosinophil cell number
MUC17	High	MGI:1203527	Muc17	mucin 17, cell surface associated	protein coding gene
LOC122210895	High	No associated gene
RXRG	High	MGI:98216	Rxrg	retinoid X receptor gamma	protein coding gene	MP:0002083	premature death
RXRG	High	MGI:98216	Rxrg	retinoid X receptor gamma	protein coding gene	MP:0002169	no abnormal phenotype detected
RXRG	High	MGI:98216	Rxrg	retinoid X receptor gamma	protein coding gene	MP:0002822	catalepsy
RXRG	High	MGI:98216	Rxrg	retinoid X receptor gamma	protein coding gene	MP:0004037	increased muscle relaxation
RXRG	High	MGI:98216	Rxrg	retinoid X receptor gamma	protein coding gene	MP:0004077	abnormal striatum morphology
LOC122219385	High	No associated gene
LOC122209466	High	No associated gene
FRY	High	MGI:2443895	Fry	FRY microtubule binding protein	protein coding gene
STPG2	High	MGI:2685863	Stpg2	sperm tail PG rich repeat containing 2	protein coding gene
LOC122200752	High	No associated gene
FBXO15	High	MGI:1354755	Fbxo15	F-box protein 15	protein coding gene	MP:0002169	no abnormal phenotype detected
LOC122211558	High	No associated gene
LOC122224424	High	No associated gene
DNAJC22	High	MGI:1920028	Dnajc22	DnaJ heat shock protein family (Hsp40) member C22	protein coding gene
SNTG2	High	MGI:1919541	Sntg2	syntrophin, gamma 2	protein coding gene
LOC122227080	High	No associated gene
SERPINB7	High	MGI:2151053	Serpinb7	serine (or cysteine) peptidase inhibitor, clade B, member 7	protein coding gene
LOC122205676	High	No associated gene
LOC122209077	High	No associated gene
LOC122212184	High	No associated gene
KCNAB3	High	MGI:1336208	Kcnab3	potassium voltage-gated channel, shaker-related subfamily, beta member 3	protein coding gene	MP:0000266	abnormal heart morphology
KCNAB3	High	MGI:1336208	Kcnab3	potassium voltage-gated channel, shaker-related subfamily, beta member 3	protein coding gene	MP:0000274	enlarged heart
KCNAB3	High	MGI:1336208	Kcnab3	potassium voltage-gated channel, shaker-related subfamily, beta member 3	protein coding gene	MP:0001146	abnormal testis morphology
KCNAB3	High	MGI:1336208	Kcnab3	potassium voltage-gated channel, shaker-related subfamily, beta member 3	protein coding gene	MP:0001148	enlarged testis
KCNAB3	High	MGI:1336208	Kcnab3	potassium voltage-gated channel, shaker-related subfamily, beta member 3	protein coding gene	MP:0001175	abnormal lung morphology
KCNAB3	High	MGI:1336208	Kcnab3	potassium voltage-gated channel, shaker-related subfamily, beta member 3	protein coding gene	MP:0002941	increased circulating alanine transaminase level
KCNAB3	High	MGI:1336208	Kcnab3	potassium voltage-gated channel, shaker-related subfamily, beta member 3	protein coding gene	MP:0004882	enlarged lung
KCNAB3	High	MGI:1336208	Kcnab3	potassium voltage-gated channel, shaker-related subfamily, beta member 3	protein coding gene	MP:0005278	abnormal cholesterol homeostasis
KCNAB3	High	MGI:1336208	Kcnab3	potassium voltage-gated channel, shaker-related subfamily, beta member 3	protein coding gene	MP:0005343	increased circulating aspartate transaminase level
MYH13	High	MGI:1339967	Myh13	myosin, heavy polypeptide 13, skeletal muscle	protein coding gene
LOC122222057	High	No associated gene
ICOS	High	MGI:1858745	Icos	inducible T cell co-stimulator	protein coding gene	MP:0000217	abnormal leukocyte cell number
ICOS	High	MGI:1858745	Icos	inducible T cell co-stimulator	protein coding gene	MP:0000496	abnormal small intestine morphology
ICOS	High	MGI:1858745	Icos	inducible T cell co-stimulator	protein coding gene	MP:0000689	abnormal spleen morphology
ICOS	High	MGI:1858745	Icos	inducible T cell co-stimulator	protein coding gene	MP:0001790	abnormal immune system physiology
ICOS	High	MGI:1858745	Icos	inducible T cell co-stimulator	protein coding gene	MP:0001805	decreased IgG level
ICOS	High	MGI:1858745	Icos	inducible T cell co-stimulator	protein coding gene	MP:0001807	decreased IgA level
ICOS	High	MGI:1858745	Icos	inducible T cell co-stimulator	protein coding gene	MP:0002145	abnormal T cell differentiation
ICOS	High	MGI:1858745	Icos	inducible T cell co-stimulator	protein coding gene	MP:0002217	small lymph nodes
ICOS	High	MGI:1858745	Icos	inducible T cell co-stimulator	protein coding gene	MP:0002359	abnormal spleen germinal center morphology
ICOS	High	MGI:1858745	Icos	inducible T cell co-stimulator	protein coding gene	MP:0002391	abnormal Peyer's patch germinal center morphology
ICOS	High	MGI:1858745	Icos	inducible T cell co-stimulator	protein coding gene	MP:0002444	abnormal T cell physiology
ICOS	High	MGI:1858745	Icos	inducible T cell co-stimulator	protein coding gene	MP:0002458	abnormal B cell number
ICOS	High	MGI:1858745	Icos	inducible T cell co-stimulator	protein coding gene	MP:0002459	abnormal B cell physiology
ICOS	High	MGI:1858745	Icos	inducible T cell co-stimulator	protein coding gene	MP:0002490	abnormal immunoglobulin level
ICOS	High	MGI:1858745	Icos	inducible T cell co-stimulator	protein coding gene	MP:0002492	decreased IgE level
ICOS	High	MGI:1858745	Icos	inducible T cell co-stimulator	protein coding gene	MP:0002764	short tibia
ICOS	High	MGI:1858745	Icos	inducible T cell co-stimulator	protein coding gene	MP:0002870	decreased anti-insulin autoantibody level
ICOS	High	MGI:1858745	Icos	inducible T cell co-stimulator	protein coding gene	MP:0003009	abnormal cytokine secretion
ICOS	High	MGI:1858745	Icos	inducible T cell co-stimulator	protein coding gene	MP:0003726	decreased autoantibody level
ICOS	High	MGI:1858745	Icos	inducible T cell co-stimulator	protein coding gene	MP:0004031	insulitis
ICOS	High	MGI:1858745	Icos	inducible T cell co-stimulator	protein coding gene	MP:0004799	increased susceptibility to experimental autoimmune encephalomyelitis
ICOS	High	MGI:1858745	Icos	inducible T cell co-stimulator	protein coding gene	MP:0004804	decreased susceptibility to autoimmune diabetes
ICOS	High	MGI:1858745	Icos	inducible T cell co-stimulator	protein coding gene	MP:0004816	abnormal class switch recombination
ICOS	High	MGI:1858745	Icos	inducible T cell co-stimulator	protein coding gene	MP:0004942	abnormal B cell selection
ICOS	High	MGI:1858745	Icos	inducible T cell co-stimulator	protein coding gene	MP:0005018	decreased T cell number
ICOS	High	MGI:1858745	Icos	inducible T cell co-stimulator	protein coding gene	MP:0005025	abnormal response to infection
ICOS	High	MGI:1858745	Icos	inducible T cell co-stimulator	protein coding gene	MP:0005095	decreased T cell proliferation
ICOS	High	MGI:1858745	Icos	inducible T cell co-stimulator	protein coding gene	MP:0005463	abnormal CD4-positive, alpha-beta T cell physiology
ICOS	High	MGI:1858745	Icos	inducible T cell co-stimulator	protein coding gene	MP:0005466	abnormal T-helper 2 physiology
ICOS	High	MGI:1858745	Icos	inducible T cell co-stimulator	protein coding gene	MP:0008075	decreased CD4-positive, alpha-beta T cell number
ICOS	High	MGI:1858745	Icos	inducible T cell co-stimulator	protein coding gene	MP:0008093	abnormal memory B cell number
ICOS	High	MGI:1858745	Icos	inducible T cell co-stimulator	protein coding gene	MP:0008097	increased plasma cell number
ICOS	High	MGI:1858745	Icos	inducible T cell co-stimulator	protein coding gene	MP:0008098	decreased plasma cell number
ICOS	High	MGI:1858745	Icos	inducible T cell co-stimulator	protein coding gene	MP:0008135	small Peyer's patches
ICOS	High	MGI:1858745	Icos	inducible T cell co-stimulator	protein coding gene	MP:0008178	decreased germinal center B cell number
ICOS	High	MGI:1858745	Icos	inducible T cell co-stimulator	protein coding gene	MP:0008482	decreased spleen germinal center number
ICOS	High	MGI:1858745	Icos	inducible T cell co-stimulator	protein coding gene	MP:0008484	decreased spleen germinal center size
ICOS	High	MGI:1858745	Icos	inducible T cell co-stimulator	protein coding gene	MP:0008495	decreased IgG1 level
ICOS	High	MGI:1858745	Icos	inducible T cell co-stimulator	protein coding gene	MP:0008496	decreased IgG2a level
ICOS	High	MGI:1858745	Icos	inducible T cell co-stimulator	protein coding gene	MP:0008497	decreased IgG2b level
ICOS	High	MGI:1858745	Icos	inducible T cell co-stimulator	protein coding gene	MP:0008502	increased IgG3 level
ICOS	High	MGI:1858745	Icos	inducible T cell co-stimulator	protein coding gene	MP:0008567	decreased interferon-gamma secretion
ICOS	High	MGI:1858745	Icos	inducible T cell co-stimulator	protein coding gene	MP:0008568	abnormal interleukin secretion
ICOS	High	MGI:1858745	Icos	inducible T cell co-stimulator	protein coding gene	MP:0008578	decreased circulating interferon-gamma level
ICOS	High	MGI:1858745	Icos	inducible T cell co-stimulator	protein coding gene	MP:0008603	decreased circulating interleukin-4 level
ICOS	High	MGI:1858745	Icos	inducible T cell co-stimulator	protein coding gene	MP:0008700	decreased interleukin-4 secretion
ICOS	High	MGI:1858745	Icos	inducible T cell co-stimulator	protein coding gene	MP:0008703	decreased interleukin-5 secretion
ICOS	High	MGI:1858745	Icos	inducible T cell co-stimulator	protein coding gene	MP:0008750	abnormal interferon level
ICOS	High	MGI:1858745	Icos	inducible T cell co-stimulator	protein coding gene	MP:0008751	abnormal interleukin level
ICOS	High	MGI:1858745	Icos	inducible T cell co-stimulator	protein coding gene	MP:0008897	decreased IgG2c level
ICOS	High	MGI:1858745	Icos	inducible T cell co-stimulator	protein coding gene	MP:0009058	decreased interleukin-21 secretion
ICOS	High	MGI:1858745	Icos	inducible T cell co-stimulator	protein coding gene	MP:0009168	decreased pancreatic islet number
ICOS	High	MGI:1858745	Icos	inducible T cell co-stimulator	protein coding gene	MP:0010766	abnormal NK cell physiology
LOC122230336	High	No associated gene
GP5	High	MGI:1096363	Gp5	glycoprotein 5 platelet	protein coding gene	MP:0002169	no abnormal phenotype detected
GP5	High	MGI:1096363	Gp5	glycoprotein 5 platelet	protein coding gene	MP:0005607	decreased bleeding time
LOC122201158	High	No associated gene
LOC122199364	High	No associated gene
AQP7	High	MGI:1314647	Aqp7	aquaporin 7	protein coding gene	MP:0000189	hypoglycemia
AQP7	High	MGI:1314647	Aqp7	aquaporin 7	protein coding gene	MP:0001258	decreased body length
AQP7	High	MGI:1314647	Aqp7	aquaporin 7	protein coding gene	MP:0001759	increased urine glucose level
AQP7	High	MGI:1314647	Aqp7	aquaporin 7	protein coding gene	MP:0002079	increased circulating insulin level
AQP7	High	MGI:1314647	Aqp7	aquaporin 7	protein coding gene	MP:0002136	abnormal kidney physiology
AQP7	High	MGI:1314647	Aqp7	aquaporin 7	protein coding gene	MP:0003058	increased insulin secretion
AQP7	High	MGI:1314647	Aqp7	aquaporin 7	protein coding gene	MP:0003339	decreased pancreatic beta cell number
AQP7	High	MGI:1314647	Aqp7	aquaporin 7	protein coding gene	MP:0003441	increased glycerol level
AQP7	High	MGI:1314647	Aqp7	aquaporin 7	protein coding gene	MP:0003442	decreased circulating glycerol level
AQP7	High	MGI:1314647	Aqp7	aquaporin 7	protein coding gene	MP:0003927	increased cellular glucose import
AQP7	High	MGI:1314647	Aqp7	aquaporin 7	protein coding gene	MP:0004543	abnormal sperm physiology
AQP7	High	MGI:1314647	Aqp7	aquaporin 7	protein coding gene	MP:0005215	abnormal pancreatic islet morphology
AQP7	High	MGI:1314647	Aqp7	aquaporin 7	protein coding gene	MP:0005670	abnormal white adipose tissue physiology
AQP7	High	MGI:1314647	Aqp7	aquaporin 7	protein coding gene	MP:0006094	increased fat cell size
AQP7	High	MGI:1314647	Aqp7	aquaporin 7	protein coding gene	MP:0009172	small pancreatic islets
AQP7	High	MGI:1314647	Aqp7	aquaporin 7	protein coding gene	MP:0009177	decreased pancreatic alpha cell number
AQP7	High	MGI:1314647	Aqp7	aquaporin 7	protein coding gene	MP:0009186	decreased PP cell number
AQP7	High	MGI:1314647	Aqp7	aquaporin 7	protein coding gene	MP:0009285	increased gonadal fat pad weight
AQP7	High	MGI:1314647	Aqp7	aquaporin 7	protein coding gene	MP:0030781	decreased urine glycerol level
DNMT1	High	MGI:94912	Dnmt1	DNA methyltransferase 1	protein coding gene	MP:0000352	decreased cell proliferation
DNMT1	High	MGI:94912	Dnmt1	DNA methyltransferase 1	protein coding gene	MP:0000929	open neural tube
DNMT1	High	MGI:94912	Dnmt1	DNA methyltransferase 1	protein coding gene	MP:0001690	failure of somite differentiation
DNMT1	High	MGI:94912	Dnmt1	DNA methyltransferase 1	protein coding gene	MP:0001722	pale yolk sac
DNMT1	High	MGI:94912	Dnmt1	DNA methyltransferase 1	protein coding gene	MP:0001730	embryonic growth arrest
DNMT1	High	MGI:94912	Dnmt1	DNA methyltransferase 1	protein coding gene	MP:0001926	female infertility
DNMT1	High	MGI:94912	Dnmt1	DNA methyltransferase 1	protein coding gene	MP:0002085	abnormal embryonic tissue morphology
DNMT1	High	MGI:94912	Dnmt1	DNA methyltransferase 1	protein coding gene	MP:0002144	abnormal B cell differentiation
DNMT1	High	MGI:94912	Dnmt1	DNA methyltransferase 1	protein coding gene	MP:0002151	abnormal neural tube morphology
DNMT1	High	MGI:94912	Dnmt1	DNA methyltransferase 1	protein coding gene	MP:0002169	no abnormal phenotype detected
DNMT1	High	MGI:94912	Dnmt1	DNA methyltransferase 1	protein coding gene	MP:0003203	increased neuron apoptosis
DNMT1	High	MGI:94912	Dnmt1	DNA methyltransferase 1	protein coding gene	MP:0003461	abnormal response to novel object
DNMT1	High	MGI:94912	Dnmt1	DNA methyltransferase 1	protein coding gene	MP:0003787	abnormal imprinting
DNMT1	High	MGI:94912	Dnmt1	DNA methyltransferase 1	protein coding gene	MP:0004180	failure of initiation of embryo turning
DNMT1	High	MGI:94912	Dnmt1	DNA methyltransferase 1	protein coding gene	MP:0006386	absent somites
DNMT1	High	MGI:94912	Dnmt1	DNA methyltransferase 1	protein coding gene	MP:0008208	decreased pro-B cell number
DNMT1	High	MGI:94912	Dnmt1	DNA methyltransferase 1	protein coding gene	MP:0008414	abnormal spatial reference memory
DNMT1	High	MGI:94912	Dnmt1	DNA methyltransferase 1	protein coding gene	MP:0008428	abnormal spatial working memory
DNMT1	High	MGI:94912	Dnmt1	DNA methyltransferase 1	protein coding gene	MP:0008877	abnormal DNA methylation
DNMT1	High	MGI:94912	Dnmt1	DNA methyltransferase 1	protein coding gene	MP:0008948	decreased neuron number
DNMT1	High	MGI:94912	Dnmt1	DNA methyltransferase 1	protein coding gene	MP:0009768	impaired somite development
DNMT1	High	MGI:94912	Dnmt1	DNA methyltransferase 1	protein coding gene	MP:0011091	prenatal lethality, complete penetrance
DNMT1	High	MGI:94912	Dnmt1	DNA methyltransferase 1	protein coding gene	MP:0011092	embryonic lethality, complete penetrance
DNMT1	High	MGI:94912	Dnmt1	DNA methyltransferase 1	protein coding gene	MP:0011100	preweaning lethality, complete penetrance
DNMT1	High	MGI:94912	Dnmt1	DNA methyltransferase 1	protein coding gene	MP:0011101	prenatal lethality, incomplete penetrance
DNMT1	High	MGI:94912	Dnmt1	DNA methyltransferase 1	protein coding gene	MP:0012131	small visceral yolk sac
DNMT1	High	MGI:94912	Dnmt1	DNA methyltransferase 1	protein coding gene	MP:0012207	decreased neuronal stem cell self-renewal
DNMT1	High	MGI:94912	Dnmt1	DNA methyltransferase 1	protein coding gene	MP:0012307	impaired spatial learning
DNMT1	High	MGI:94912	Dnmt1	DNA methyltransferase 1	protein coding gene	MP:0013504	increased embryonic tissue cell apoptosis
DNMT1	High	MGI:94912	Dnmt1	DNA methyltransferase 1	protein coding gene	MP:0014257	embryonic lethality prior to tooth bud stage, complete penetrance
LOC122216203	High	No associated gene
MOK	High	MGI:1336881	Mok	MOK protein kinase	protein coding gene
SPATA16	High	MGI:1918112	Spata16	spermatogenesis associated 16	protein coding gene	MP:0001147	small testis
SPATA16	High	MGI:1918112	Spata16	spermatogenesis associated 16	protein coding gene	MP:0001156	abnormal spermatogenesis
SPATA16	High	MGI:1918112	Spata16	spermatogenesis associated 16	protein coding gene	MP:0001925	male infertility
SPATA16	High	MGI:1918112	Spata16	spermatogenesis associated 16	protein coding gene	MP:0001932	abnormal spermiogenesis
SPATA16	High	MGI:1918112	Spata16	spermatogenesis associated 16	protein coding gene	MP:0002687	oligozoospermia
SPATA16	High	MGI:1918112	Spata16	spermatogenesis associated 16	protein coding gene	MP:0004852	decreased testis weight
SPATA16	High	MGI:1918112	Spata16	spermatogenesis associated 16	protein coding gene	MP:0005578	teratozoospermia
SPATA16	High	MGI:1918112	Spata16	spermatogenesis associated 16	protein coding gene	MP:0008279	arrest of spermiogenesis
SPATA16	High	MGI:1918112	Spata16	spermatogenesis associated 16	protein coding gene	MP:0008892	abnormal sperm flagellum morphology
SPATA16	High	MGI:1918112	Spata16	spermatogenesis associated 16	protein coding gene	MP:0009230	abnormal sperm head morphology
CNOT10	High	MGI:1926143	Cnot10	CCR4-NOT transcription complex, subunit 10	protein coding gene	MP:0001399	hyperactivity
CNOT10	High	MGI:1926143	Cnot10	CCR4-NOT transcription complex, subunit 10	protein coding gene	MP:0003984	embryonic growth retardation
CNOT10	High	MGI:1926143	Cnot10	CCR4-NOT transcription complex, subunit 10	protein coding gene	MP:0010052	increased grip strength
CNOT10	High	MGI:1926143	Cnot10	CCR4-NOT transcription complex, subunit 10	protein coding gene	MP:0011100	preweaning lethality, complete penetrance
MKI67	High	MGI:106035	Mki67	antigen identified by monoclonal antibody Ki 67	protein coding gene	MP:0000219	increased neutrophil cell number
MKI67	High	MGI:106035	Mki67	antigen identified by monoclonal antibody Ki 67	protein coding gene	MP:0000221	decreased leukocyte cell number
MKI67	High	MGI:106035	Mki67	antigen identified by monoclonal antibody Ki 67	protein coding gene	MP:0002060	abnormal skin morphology
MKI67	High	MGI:106035	Mki67	antigen identified by monoclonal antibody Ki 67	protein coding gene	MP:0002169	no abnormal phenotype detected
MKI67	High	MGI:106035	Mki67	antigen identified by monoclonal antibody Ki 67	protein coding gene	MP:0002590	increased mean corpuscular volume
MKI67	High	MGI:106035	Mki67	antigen identified by monoclonal antibody Ki 67	protein coding gene	MP:0002606	increased basophil cell number
MKI67	High	MGI:106035	Mki67	antigen identified by monoclonal antibody Ki 67	protein coding gene	MP:0002875	decreased erythrocyte cell number
MKI67	High	MGI:106035	Mki67	antigen identified by monoclonal antibody Ki 67	protein coding gene	MP:0003721	increased tumor growth/size
MKI67	High	MGI:106035	Mki67	antigen identified by monoclonal antibody Ki 67	protein coding gene	MP:0004502	decreased incidence of tumors by chemical induction
MKI67	High	MGI:106035	Mki67	antigen identified by monoclonal antibody Ki 67	protein coding gene	MP:0005011	increased eosinophil cell number
MKI67	High	MGI:106035	Mki67	antigen identified by monoclonal antibody Ki 67	protein coding gene	MP:0005016	decreased lymphocyte cell number
MKI67	High	MGI:106035	Mki67	antigen identified by monoclonal antibody Ki 67	protein coding gene	MP:0005561	increased mean corpuscular hemoglobin
MKI67	High	MGI:106035	Mki67	antigen identified by monoclonal antibody Ki 67	protein coding gene	MP:0010067	increased red blood cell distribution width
RPL28	High	MGI:101839	Rpl28	ribosomal protein L28	protein coding gene
IGFALS	High	MGI:107973	Igfals	insulin-like growth factor binding protein, acid labile subunit	protein coding gene	MP:0000559	abnormal femur morphology
IGFALS	High	MGI:107973	Igfals	insulin-like growth factor binding protein, acid labile subunit	protein coding gene	MP:0001262	decreased body weight
IGFALS	High	MGI:107973	Igfals	insulin-like growth factor binding protein, acid labile subunit	protein coding gene	MP:0001935	decreased litter size
IGFALS	High	MGI:107973	Igfals	insulin-like growth factor binding protein, acid labile subunit	protein coding gene	MP:0003109	short femur
IGFALS	High	MGI:107973	Igfals	insulin-like growth factor binding protein, acid labile subunit	protein coding gene	MP:0005178	increased circulating cholesterol level
IGFALS	High	MGI:107973	Igfals	insulin-like growth factor binding protein, acid labile subunit	protein coding gene	MP:0005278	abnormal cholesterol homeostasis
IGFALS	High	MGI:107973	Igfals	insulin-like growth factor binding protein, acid labile subunit	protein coding gene	MP:0008152	decreased diameter of femur
ATP6V1H	High	MGI:1914864	Atp6v1h	ATPase, H+ transporting, lysosomal V1 subunit H	protein coding gene	MP:0000066	osteoporosis
ATP6V1H	High	MGI:1914864	Atp6v1h	ATPase, H+ transporting, lysosomal V1 subunit H	protein coding gene	MP:0000164	abnormal cartilage development
ATP6V1H	High	MGI:1914864	Atp6v1h	ATPase, H+ transporting, lysosomal V1 subunit H	protein coding gene	MP:0000194	increased circulating calcium level
ATP6V1H	High	MGI:1914864	Atp6v1h	ATPase, H+ transporting, lysosomal V1 subunit H	protein coding gene	MP:0000198	decreased circulating phosphate level
ATP6V1H	High	MGI:1914864	Atp6v1h	ATPase, H+ transporting, lysosomal V1 subunit H	protein coding gene	MP:0001541	abnormal osteoclast physiology
ATP6V1H	High	MGI:1914864	Atp6v1h	ATPase, H+ transporting, lysosomal V1 subunit H	protein coding gene	MP:0002792	abnormal retina vasculature morphology
ATP6V1H	High	MGI:1914864	Atp6v1h	ATPase, H+ transporting, lysosomal V1 subunit H	protein coding gene	MP:0002968	increased circulating alkaline phosphatase level
ATP6V1H	High	MGI:1914864	Atp6v1h	ATPase, H+ transporting, lysosomal V1 subunit H	protein coding gene	MP:0004016	decreased bone mass
ATP6V1H	High	MGI:1914864	Atp6v1h	ATPase, H+ transporting, lysosomal V1 subunit H	protein coding gene	MP:0004986	abnormal osteoblast morphology
ATP6V1H	High	MGI:1914864	Atp6v1h	ATPase, H+ transporting, lysosomal V1 subunit H	protein coding gene	MP:0004989	decreased osteoblast cell number
ATP6V1H	High	MGI:1914864	Atp6v1h	ATPase, H+ transporting, lysosomal V1 subunit H	protein coding gene	MP:0008396	abnormal osteoclast differentiation
ATP6V1H	High	MGI:1914864	Atp6v1h	ATPase, H+ transporting, lysosomal V1 subunit H	protein coding gene	MP:0009346	decreased trabecular bone thickness
ATP6V1H	High	MGI:1914864	Atp6v1h	ATPase, H+ transporting, lysosomal V1 subunit H	protein coding gene	MP:0010876	decreased bone volume
ATP6V1H	High	MGI:1914864	Atp6v1h	ATPase, H+ transporting, lysosomal V1 subunit H	protein coding gene	MP:0011098	embryonic lethality during organogenesis, complete penetrance
ATP6V1H	High	MGI:1914864	Atp6v1h	ATPase, H+ transporting, lysosomal V1 subunit H	protein coding gene	MP:0011100	preweaning lethality, complete penetrance
ATP6V1H	High	MGI:1914864	Atp6v1h	ATPase, H+ transporting, lysosomal V1 subunit H	protein coding gene	MP:0011585	decreased alkaline phosphatase activity
ATP6V1H	High	MGI:1914864	Atp6v1h	ATPase, H+ transporting, lysosomal V1 subunit H	protein coding gene	MP:0013292	embryonic lethality prior to organogenesis
ATP6V1H	High	MGI:1914864	Atp6v1h	ATPase, H+ transporting, lysosomal V1 subunit H	protein coding gene	MP:0020040	decreased bone ossification
ATP6V1H	High	MGI:1914864	Atp6v1h	ATPase, H+ transporting, lysosomal V1 subunit H	protein coding gene	MP:0020137	decreased bone mineralization
LAMA4	Moderate	MGI:109321	Lama4	laminin, alpha 4	protein coding gene	MP:0000208	decreased hematocrit
LAMA4	Moderate	MGI:109321	Lama4	laminin, alpha 4	protein coding gene	MP:0000274	enlarged heart
LAMA4	Moderate	MGI:109321	Lama4	laminin, alpha 4	protein coding gene	MP:0000278	abnormal myocardial fiber morphology
LAMA4	Moderate	MGI:109321	Lama4	laminin, alpha 4	protein coding gene	MP:0000611	jaundice
LAMA4	Moderate	MGI:109321	Lama4	laminin, alpha 4	protein coding gene	MP:0000745	tremors
LAMA4	Moderate	MGI:109321	Lama4	laminin, alpha 4	protein coding gene	MP:0000920	abnormal myelination
LAMA4	Moderate	MGI:109321	Lama4	laminin, alpha 4	protein coding gene	MP:0001107	decreased Schwann cell number
LAMA4	Moderate	MGI:109321	Lama4	laminin, alpha 4	protein coding gene	MP:0001262	decreased body weight
LAMA4	Moderate	MGI:109321	Lama4	laminin, alpha 4	protein coding gene	MP:0001314	cornea opacity
LAMA4	Moderate	MGI:109321	Lama4	laminin, alpha 4	protein coding gene	MP:0001393	ataxia
LAMA4	Moderate	MGI:109321	Lama4	laminin, alpha 4	protein coding gene	MP:0001513	limb grasping
LAMA4	Moderate	MGI:109321	Lama4	laminin, alpha 4	protein coding gene	MP:0001522	impaired swimming
LAMA4	Moderate	MGI:109321	Lama4	laminin, alpha 4	protein coding gene	MP:0001524	impaired limb coordination
LAMA4	Moderate	MGI:109321	Lama4	laminin, alpha 4	protein coding gene	MP:0001525	impaired balance
LAMA4	Moderate	MGI:109321	Lama4	laminin, alpha 4	protein coding gene	MP:0001569	abnormal circulating bilirubin level
LAMA4	Moderate	MGI:109321	Lama4	laminin, alpha 4	protein coding gene	MP:0001577	anemia
LAMA4	Moderate	MGI:109321	Lama4	laminin, alpha 4	protein coding gene	MP:0001614	abnormal blood vessel morphology
LAMA4	Moderate	MGI:109321	Lama4	laminin, alpha 4	protein coding gene	MP:0001625	cardiac hypertrophy
LAMA4	Moderate	MGI:109321	Lama4	laminin, alpha 4	protein coding gene	MP:0001633	poor circulation
LAMA4	Moderate	MGI:109321	Lama4	laminin, alpha 4	protein coding gene	MP:0001634	internal hemorrhage
LAMA4	Moderate	MGI:109321	Lama4	laminin, alpha 4	protein coding gene	MP:0001914	hemorrhage
LAMA4	Moderate	MGI:109321	Lama4	laminin, alpha 4	protein coding gene	MP:0002060	abnormal skin morphology
LAMA4	Moderate	MGI:109321	Lama4	laminin, alpha 4	protein coding gene	MP:0002075	abnormal coat/hair pigmentation
LAMA4	Moderate	MGI:109321	Lama4	laminin, alpha 4	protein coding gene	MP:0002606	increased basophil cell number
LAMA4	Moderate	MGI:109321	Lama4	laminin, alpha 4	protein coding gene	MP:0002625	heart left ventricle hypertrophy
LAMA4	Moderate	MGI:109321	Lama4	laminin, alpha 4	protein coding gene	MP:0002640	reticulocytosis
LAMA4	Moderate	MGI:109321	Lama4	laminin, alpha 4	protein coding gene	MP:0002651	abnormal sciatic nerve morphology
LAMA4	Moderate	MGI:109321	Lama4	laminin, alpha 4	protein coding gene	MP:0002753	dilated heart left ventricle
LAMA4	Moderate	MGI:109321	Lama4	laminin, alpha 4	protein coding gene	MP:0002833	increased heart weight
LAMA4	Moderate	MGI:109321	Lama4	laminin, alpha 4	protein coding gene	MP:0002874	decreased hemoglobin content
LAMA4	Moderate	MGI:109321	Lama4	laminin, alpha 4	protein coding gene	MP:0002875	decreased erythrocyte cell number
LAMA4	Moderate	MGI:109321	Lama4	laminin, alpha 4	protein coding gene	MP:0002968	increased circulating alkaline phosphatase level
LAMA4	Moderate	MGI:109321	Lama4	laminin, alpha 4	protein coding gene	MP:0003044	impaired basement membrane formation
LAMA4	Moderate	MGI:109321	Lama4	laminin, alpha 4	protein coding gene	MP:0003658	abnormal capillary morphology
LAMA4	Moderate	MGI:109321	Lama4	laminin, alpha 4	protein coding gene	MP:0003717	pallor
LAMA4	Moderate	MGI:109321	Lama4	laminin, alpha 4	protein coding gene	MP:0003871	abnormal myelin sheath morphology
LAMA4	Moderate	MGI:109321	Lama4	laminin, alpha 4	protein coding gene	MP:0003993	abnormal ventral spinal root morphology
LAMA4	Moderate	MGI:109321	Lama4	laminin, alpha 4	protein coding gene	MP:0003994	abnormal dorsal spinal root morphology
LAMA4	Moderate	MGI:109321	Lama4	laminin, alpha 4	protein coding gene	MP:0004120	cardiac ischemia
LAMA4	Moderate	MGI:109321	Lama4	laminin, alpha 4	protein coding gene	MP:0004122	abnormal sinus arrhythmia
LAMA4	Moderate	MGI:109321	Lama4	laminin, alpha 4	protein coding gene	MP:0004564	increased myocardial fiber size
LAMA4	Moderate	MGI:109321	Lama4	laminin, alpha 4	protein coding gene	MP:0004566	myocardial fiber degeneration
LAMA4	Moderate	MGI:109321	Lama4	laminin, alpha 4	protein coding gene	MP:0005039	hypoxia
LAMA4	Moderate	MGI:109321	Lama4	laminin, alpha 4	protein coding gene	MP:0005202	lethargy
LAMA4	Moderate	MGI:109321	Lama4	laminin, alpha 4	protein coding gene	MP:0005330	cardiomyopathy
LAMA4	Moderate	MGI:109321	Lama4	laminin, alpha 4	protein coding gene	MP:0005333	decreased heart rate
LAMA4	Moderate	MGI:109321	Lama4	laminin, alpha 4	protein coding gene	MP:0005598	decreased heart ventricle muscle contractility
LAMA4	Moderate	MGI:109321	Lama4	laminin, alpha 4	protein coding gene	MP:0005608	cardiac interstitial fibrosis
LAMA4	Moderate	MGI:109321	Lama4	laminin, alpha 4	protein coding gene	MP:0009763	increased susceptibility to induced morbidity/mortality
LAMA4	Moderate	MGI:109321	Lama4	laminin, alpha 4	protein coding gene	MP:0011088	neonatal lethality, incomplete penetrance
LAMA4	Moderate	MGI:109321	Lama4	laminin, alpha 4	protein coding gene	MP:0011110	preweaning lethality, incomplete penetrance
LAMA4	Moderate	MGI:109321	Lama4	laminin, alpha 4	protein coding gene	MP:0020326	dilated capillary
LAMA4	Moderate	MGI:109321	Lama4	laminin, alpha 4	protein coding gene	MP:0020452	abnormal axon radial sorting
TRAPPC8	Moderate	MGI:2443008	Trappc8	trafficking protein particle complex 8	protein coding gene	MP:0000220	increased monocyte cell number
TRAPPC8	Moderate	MGI:2443008	Trappc8	trafficking protein particle complex 8	protein coding gene	MP:0001944	abnormal pancreas morphology
TRAPPC8	Moderate	MGI:2443008	Trappc8	trafficking protein particle complex 8	protein coding gene	MP:0002792	abnormal retina vasculature morphology
TRAPPC8	Moderate	MGI:2443008	Trappc8	trafficking protein particle complex 8	protein coding gene	MP:0002941	increased circulating alanine transaminase level
TRAPPC8	Moderate	MGI:2443008	Trappc8	trafficking protein particle complex 8	protein coding gene	MP:0005011	increased eosinophil cell number
TRAPPC8	Moderate	MGI:2443008	Trappc8	trafficking protein particle complex 8	protein coding gene	MP:0010097	abnormal retina blood vessel morphology
TRAPPC8	Moderate	MGI:2443008	Trappc8	trafficking protein particle complex 8	protein coding gene	MP:0011110	preweaning lethality, incomplete penetrance
TRAPPC11	Moderate	MGI:2444585	Trappc11	trafficking protein particle complex 11	protein coding gene	MP:0004738	abnormal auditory brainstem response
TRAPPC11	Moderate	MGI:2444585	Trappc11	trafficking protein particle complex 11	protein coding gene	MP:0005553	increased circulating creatinine level
TRAPPC11	Moderate	MGI:2444585	Trappc11	trafficking protein particle complex 11	protein coding gene	MP:0011100	preweaning lethality, complete penetrance
TRAPPC11	Moderate	MGI:2444585	Trappc11	trafficking protein particle complex 11	protein coding gene	MP:0013292	embryonic lethality prior to organogenesis
ASXL3	Moderate	MGI:2685175	Asxl3	ASXL transcriptional regulator 3	protein coding gene
ACCS	Moderate	MGI:1919717	Accs	1-aminocyclopropane-1-carboxylate synthase (inactive)	protein coding gene
SNX19	Moderate	MGI:1921581	Snx19	sorting nexin 19	protein coding gene	MP:0011110	preweaning lethality, incomplete penetrance
DSC2	Moderate	MGI:103221	Dsc2	desmocollin 2	protein coding gene	MP:0001312	abnormal cornea morphology
DSC2	Moderate	MGI:103221	Dsc2	desmocollin 2	protein coding gene	MP:0001314	cornea opacity
DSC2	Moderate	MGI:103221	Dsc2	desmocollin 2	protein coding gene	MP:0001625	cardiac hypertrophy
DSC2	Moderate	MGI:103221	Dsc2	desmocollin 2	protein coding gene	MP:0002625	heart left ventricle hypertrophy
DSC2	Moderate	MGI:103221	Dsc2	desmocollin 2	protein coding gene	MP:0003141	cardiac fibrosis
DSC2	Moderate	MGI:103221	Dsc2	desmocollin 2	protein coding gene	MP:0005287	narrow eye opening
DSC2	Moderate	MGI:103221	Dsc2	desmocollin 2	protein coding gene	MP:0005542	cornea vascularization
DSC2	Moderate	MGI:103221	Dsc2	desmocollin 2	protein coding gene	MP:0006042	increased apoptosis
DSC2	Moderate	MGI:103221	Dsc2	desmocollin 2	protein coding gene	MP:0031633	decreased heart left ventricle muscle contractility
DSC2	Moderate	MGI:1194993	Dsc3	desmocollin 3	protein coding gene	MP:0000416	sparse hair
DSC2	Moderate	MGI:1194993	Dsc3	desmocollin 3	protein coding gene	MP:0001208	blistering
DSC2	Moderate	MGI:1194993	Dsc3	desmocollin 3	protein coding gene	MP:0001212	skin lesions
DSC2	Moderate	MGI:1194993	Dsc3	desmocollin 3	protein coding gene	MP:0001217	absent epidermis
DSC2	Moderate	MGI:1194993	Dsc3	desmocollin 3	protein coding gene	MP:0001222	epidermal hyperplasia
DSC2	Moderate	MGI:1194993	Dsc3	desmocollin 3	protein coding gene	MP:0001333	absent optic nerve
DSC2	Moderate	MGI:1194993	Dsc3	desmocollin 3	protein coding gene	MP:0001399	hyperactivity
DSC2	Moderate	MGI:1194993	Dsc3	desmocollin 3	protein coding gene	MP:0002169	no abnormal phenotype detected
DSC2	Moderate	MGI:1194993	Dsc3	desmocollin 3	protein coding gene	MP:0003414	epidermal cyst
DSC2	Moderate	MGI:1194993	Dsc3	desmocollin 3	protein coding gene	MP:0004241	acantholysis
DSC2	Moderate	MGI:1194993	Dsc3	desmocollin 3	protein coding gene	MP:0004924	abnormal behavior
DSC2	Moderate	MGI:1194993	Dsc3	desmocollin 3	protein coding gene	MP:0008770	decreased survivor rate
DSC2	Moderate	MGI:1194993	Dsc3	desmocollin 3	protein coding gene	MP:0011088	neonatal lethality, incomplete penetrance
DSC2	Moderate	MGI:1194993	Dsc3	desmocollin 3	protein coding gene	MP:0011094	embryonic lethality before implantation, complete penetrance
DSC2	Moderate	MGI:1194993	Dsc3	desmocollin 3	protein coding gene	MP:0011100	preweaning lethality, complete penetrance
DSC2	Moderate	MGI:1194993	Dsc3	desmocollin 3	protein coding gene	MP:0013278	decreased fasting circulating glucose level
DSC2	Moderate	MGI:1194993	Dsc3	desmocollin 3	protein coding gene	MP:0020870	decreased thigmotaxis
DSC2	Moderate	MGI:1194993	Dsc3	desmocollin 3	protein coding gene	MP:0030578	decreased keratinocyte adhesion
KLK5	Moderate	MGI:95292	Egfbp2	epidermal growth factor binding protein type B	protein coding gene
KLK5	Moderate	MGI:102850	Klk1	kallikrein 1	protein coding gene	MP:0000266	abnormal heart morphology
KLK5	Moderate	MGI:102850	Klk1	kallikrein 1	protein coding gene	MP:0001544	abnormal cardiovascular system physiology
KLK5	Moderate	MGI:102850	Klk1	kallikrein 1	protein coding gene	MP:0002833	increased heart weight
KLK5	Moderate	MGI:102850	Klk1	kallikrein 1	protein coding gene	MP:0003393	decreased cardiac output
KLK5	Moderate	MGI:102850	Klk1	kallikrein 1	protein coding gene	MP:0003916	decreased heart left ventricle weight
KLK5	Moderate	MGI:102850	Klk1	kallikrein 1	protein coding gene	MP:0003995	abnormal uterine artery morphology
KLK5	Moderate	MGI:102850	Klk1	kallikrein 1	protein coding gene	MP:0005591	decreased vasodilation
KLK5	Moderate	MGI:102850	Klk1	kallikrein 1	protein coding gene	MP:0010725	thin interventricular septum
KLK5	Moderate	MGI:102850	Klk1	kallikrein 1	protein coding gene	MP:0011952	decreased cardiac stroke volume
KLK5	Moderate	MGI:102850	Klk1	kallikrein 1	protein coding gene	MP:0014316	decreased heart left ventricle posterior wall thickness
KLK5	Moderate	MGI:102850	Klk1	kallikrein 1	protein coding gene	MP:0031633	decreased heart left ventricle muscle contractility
KLK5	Moderate	MGI:892019	Klk1b1	kallikrein 1-related peptidase b1	protein coding gene
KLK5	Moderate	MGI:97322	Klk1b3	kallikrein 1-related peptidase b3	protein coding gene
KLK5	Moderate	MGI:97320	Klk1b4	kallikrein 1-related pepidase b4	protein coding gene
KLK5	Moderate	MGI:892020	Klk1b5	kallikrein 1-related peptidase b5	protein coding gene	MP:0002169	no abnormal phenotype detected
KLK5	Moderate	MGI:892018	Klk1b8	kallikrein 1-related peptidase b8	protein coding gene
KLK5	Moderate	MGI:95293	Klk1b9	kallikrein 1-related peptidase b9	protein coding gene
KLK5	Moderate	MGI:892023	Klk1b11	kallikrein 1-related peptidase b11	protein coding gene
KLK5	Moderate	MGI:891982	Klk1b16	kallikrein 1-related peptidase b16	protein coding gene
KLK5	Moderate	MGI:892022	Klk1b21	kallikrein 1-related peptidase b21	protein coding gene
KLK5	Moderate	MGI:95291	Klk1b22	kallikrein 1-related peptidase b22	protein coding gene
KLK5	Moderate	MGI:892021	Klk1b24	kallikrein 1-related peptidase b24	protein coding gene
KLK5	Moderate	MGI:891981	Klk1b26	kallikrein 1-related petidase b26	protein coding gene
KLK5	Moderate	MGI:891980	Klk1b27	kallikrein 1-related peptidase b27	protein coding gene
KLK5	Moderate	MGI:1915918	Klk5	kallikrein related-peptidase 5	protein coding gene	MP:0001325	abnormal retina morphology
KLK5	Moderate	MGI:1915918	Klk5	kallikrein related-peptidase 5	protein coding gene	MP:0001402	decreased locomotor activity
KLK5	Moderate	MGI:1915918	Klk5	kallikrein related-peptidase 5	protein coding gene	MP:0001489	decreased startle reflex
KLK5	Moderate	MGI:1915918	Klk5	kallikrein related-peptidase 5	protein coding gene	MP:0001566	increased circulating phosphate level
KLK5	Moderate	MGI:1915918	Klk5	kallikrein related-peptidase 5	protein coding gene	MP:0002498	abnormal acute inflammation
KLK5	Moderate	MGI:1915918	Klk5	kallikrein related-peptidase 5	protein coding gene	MP:0002590	increased mean corpuscular volume
KLK5	Moderate	MGI:1915918	Klk5	kallikrein related-peptidase 5	protein coding gene	MP:0002699	abnormal vitreous body morphology
KLK5	Moderate	MGI:1915918	Klk5	kallikrein related-peptidase 5	protein coding gene	MP:0002792	abnormal retina vasculature morphology
KLK5	Moderate	MGI:1915918	Klk5	kallikrein related-peptidase 5	protein coding gene	MP:0004357	long tibia
KLK5	Moderate	MGI:1915918	Klk5	kallikrein related-peptidase 5	protein coding gene	MP:0004738	abnormal auditory brainstem response
KLK5	Moderate	MGI:1915918	Klk5	kallikrein related-peptidase 5	protein coding gene	MP:0005642	decreased mean corpuscular hemoglobin concentration
KLK5	Moderate	MGI:1915918	Klk5	kallikrein related-peptidase 5	protein coding gene	MP:0010067	increased red blood cell distribution width
KLK5	Moderate	MGI:1915918	Klk5	kallikrein related-peptidase 5	protein coding gene	MP:0010097	abnormal retina blood vessel morphology
KLK5	Moderate	MGI:1915918	Klk5	kallikrein related-peptidase 5	protein coding gene	MP:0010377	abnormal gut flora balance
KLK5	Moderate	MGI:1915918	Klk5	kallikrein related-peptidase 5	protein coding gene	MP:0011965	decreased total retina thickness
ARSL	Moderate	No associated gene
KIAA1217	Moderate	MGI:95454	Etl4	enhancer trap locus 4	protein coding gene	MP:0000141	abnormal vertebral body morphology
KIAA1217	Moderate	MGI:95454	Etl4	enhancer trap locus 4	protein coding gene	MP:0000585	kinked tail
KIAA1217	Moderate	MGI:95454	Etl4	enhancer trap locus 4	protein coding gene	MP:0001257	increased body length
KIAA1217	Moderate	MGI:95454	Etl4	enhancer trap locus 4	protein coding gene	MP:0002169	no abnormal phenotype detected
KIAA1217	Moderate	MGI:95454	Etl4	enhancer trap locus 4	protein coding gene	MP:0002759	abnormal caudal vertebrae morphology
KIAA1217	Moderate	MGI:95454	Etl4	enhancer trap locus 4	protein coding gene	MP:0002825	abnormal notochord morphology
KIAA1217	Moderate	MGI:95454	Etl4	enhancer trap locus 4	protein coding gene	MP:0004173	abnormal intervertebral disk morphology
KIAA1217	Moderate	MGI:95454	Etl4	enhancer trap locus 4	protein coding gene	MP:0004683	absent intervertebral disk
KIAA1217	Moderate	MGI:95454	Etl4	enhancer trap locus 4	protein coding gene	MP:0005229	abnormal intervertebral disk development
KIAA1217	Moderate	MGI:95454	Etl4	enhancer trap locus 4	protein coding gene	MP:0006392	abnormal nucleus pulposus morphology
GAS2L3	Moderate	MGI:1918780	Gas2l3	growth arrest-specific 2 like 3	protein coding gene	MP:0000278	abnormal myocardial fiber morphology
GAS2L3	Moderate	MGI:1918780	Gas2l3	growth arrest-specific 2 like 3	protein coding gene	MP:0002083	premature death
GAS2L3	Moderate	MGI:1918780	Gas2l3	growth arrest-specific 2 like 3	protein coding gene	MP:0002795	dilated cardiomyopathy
GAS2L3	Moderate	MGI:1918780	Gas2l3	growth arrest-specific 2 like 3	protein coding gene	MP:0002833	increased heart weight
GAS2L3	Moderate	MGI:1918780	Gas2l3	growth arrest-specific 2 like 3	protein coding gene	MP:0003567	abnormal fetal cardiomyocyte proliferation
GAS2L3	Moderate	MGI:1918780	Gas2l3	growth arrest-specific 2 like 3	protein coding gene	MP:0004564	increased myocardial fiber size
GAS2L3	Moderate	MGI:1918780	Gas2l3	growth arrest-specific 2 like 3	protein coding gene	MP:0004567	decreased myocardial fiber number
GAS2L3	Moderate	MGI:1918780	Gas2l3	growth arrest-specific 2 like 3	protein coding gene	MP:0004937	dilated heart
GAS2L3	Moderate	MGI:1918780	Gas2l3	growth arrest-specific 2 like 3	protein coding gene	MP:0005140	decreased cardiac muscle contractility
GAS2L3	Moderate	MGI:1918780	Gas2l3	growth arrest-specific 2 like 3	protein coding gene	MP:0005608	cardiac interstitial fibrosis
GAS2L3	Moderate	MGI:1918780	Gas2l3	growth arrest-specific 2 like 3	protein coding gene	MP:0008022	dilated heart ventricle
GAS2L3	Moderate	MGI:1918780	Gas2l3	growth arrest-specific 2 like 3	protein coding gene	MP:0008788	abnormal fetal cardiomyocyte morphology
GAS2L3	Moderate	MGI:1918780	Gas2l3	growth arrest-specific 2 like 3	protein coding gene	MP:0011086	postnatal lethality, incomplete penetrance
GAS2L3	Moderate	MGI:1918780	Gas2l3	growth arrest-specific 2 like 3	protein coding gene	MP:0013289	abnormal mitotic cytokinesis
GAS2L3	Moderate	MGI:1918780	Gas2l3	growth arrest-specific 2 like 3	protein coding gene	MP:0020409	abnormal cardiac thrombosis
GAS2L3	Moderate	MGI:1918780	Gas2l3	growth arrest-specific 2 like 3	protein coding gene	MP:0031609	increased fetal cardiomyocyte size
GAS2L3	Moderate	MGI:1918780	Gas2l3	growth arrest-specific 2 like 3	protein coding gene	MP:0031611	decreased fetal cardiomyocyte number
NUTM1	Moderate	MGI:2661384	Nutm1	NUT midline carcinoma, family member 1	protein coding gene	MP:0001147	small testis
NUTM1	Moderate	MGI:2661384	Nutm1	NUT midline carcinoma, family member 1	protein coding gene	MP:0001155	arrest of spermatogenesis
NUTM1	Moderate	MGI:2661384	Nutm1	NUT midline carcinoma, family member 1	protein coding gene	MP:0001925	male infertility
NUTM1	Moderate	MGI:2661384	Nutm1	NUT midline carcinoma, family member 1	protein coding gene	MP:0003960	increased lean body mass
NUTM1	Moderate	MGI:2661384	Nutm1	NUT midline carcinoma, family member 1	protein coding gene	MP:0005159	azoospermia
NUTM1	Moderate	MGI:2661384	Nutm1	NUT midline carcinoma, family member 1	protein coding gene	MP:0005419	decreased circulating serum albumin level
NUTM1	Moderate	MGI:2661384	Nutm1	NUT midline carcinoma, family member 1	protein coding gene	MP:0005561	increased mean corpuscular hemoglobin
NUTM1	Moderate	MGI:2661384	Nutm1	NUT midline carcinoma, family member 1	protein coding gene	MP:0010025	decreased total body fat amount
NUTM1	Moderate	MGI:2661384	Nutm1	NUT midline carcinoma, family member 1	protein coding gene	MP:0010067	increased red blood cell distribution width
TMEM268	Moderate	MGI:1913920	Tmem268	transmembrane protein 268	protein coding gene
LOC122221574	Moderate	No associated gene
USF3	Moderate	MGI:2685454	Usf3	upstream transcription factor family member 3	protein coding gene	MP:0001491	unresponsive to tactile stimuli
USF3	Moderate	MGI:2685454	Usf3	upstream transcription factor family member 3	protein coding gene	MP:0011110	preweaning lethality, incomplete penetrance
LOC122208856	Moderate	No associated gene
PKD2L2	Moderate	MGI:1858231	Pkd2l2	polycystic kidney disease 2-like 2	protein coding gene	MP:0000063	decreased bone mineral density
PKD2L2	Moderate	MGI:1858231	Pkd2l2	polycystic kidney disease 2-like 2	protein coding gene	MP:0001415	increased exploration in new environment
PKD2L2	Moderate	MGI:1858231	Pkd2l2	polycystic kidney disease 2-like 2	protein coding gene	MP:0005553	increased circulating creatinine level
PKD2L2	Moderate	MGI:1858231	Pkd2l2	polycystic kidney disease 2-like 2	protein coding gene	MP:0005565	increased blood urea nitrogen level
PKD2L2	Moderate	MGI:1858231	Pkd2l2	polycystic kidney disease 2-like 2	protein coding gene	MP:0005627	increased circulating potassium level
PKD2L2	Moderate	MGI:1858231	Pkd2l2	polycystic kidney disease 2-like 2	protein coding gene	MP:0010087	increased circulating fructosamine level
PKD2L2	Moderate	MGI:1858231	Pkd2l2	polycystic kidney disease 2-like 2	protein coding gene	MP:0013278	decreased fasting circulating glucose level
PKD2L2	Moderate	MGI:1858231	Pkd2l2	polycystic kidney disease 2-like 2	protein coding gene	MP:0031391	increased locomotor activity
NAPB	Moderate	MGI:104562	Napb	N-ethylmaleimide sensitive fusion protein attachment protein beta	protein coding gene	MP:0001364	decreased anxiety-related response
NAPB	Moderate	MGI:104562	Napb	N-ethylmaleimide sensitive fusion protein attachment protein beta	protein coding gene	MP:0001393	ataxia
NAPB	Moderate	MGI:104562	Napb	N-ethylmaleimide sensitive fusion protein attachment protein beta	protein coding gene	MP:0001399	hyperactivity
NAPB	Moderate	MGI:104562	Napb	N-ethylmaleimide sensitive fusion protein attachment protein beta	protein coding gene	MP:0001402	decreased locomotor activity
NAPB	Moderate	MGI:104562	Napb	N-ethylmaleimide sensitive fusion protein attachment protein beta	protein coding gene	MP:0002064	seizures
NAPB	Moderate	MGI:104562	Napb	N-ethylmaleimide sensitive fusion protein attachment protein beta	protein coding gene	MP:0002083	premature death
NAPB	Moderate	MGI:104562	Napb	N-ethylmaleimide sensitive fusion protein attachment protein beta	protein coding gene	MP:0004811	abnormal neuron physiology
NAPB	Moderate	MGI:104562	Napb	N-ethylmaleimide sensitive fusion protein attachment protein beta	protein coding gene	MP:0004924	abnormal behavior
NAPB	Moderate	MGI:104562	Napb	N-ethylmaleimide sensitive fusion protein attachment protein beta	protein coding gene	MP:0011110	preweaning lethality, incomplete penetrance
NAPB	Moderate	MGI:104562	Napb	N-ethylmaleimide sensitive fusion protein attachment protein beta	protein coding gene	MP:0020870	decreased thigmotaxis
NAPB	Moderate	MGI:1858222	Septin9	septin 9	protein coding gene	MP:0002145	abnormal T cell differentiation
NAPB	Moderate	MGI:1858222	Septin9	septin 9	protein coding gene	MP:0002169	no abnormal phenotype detected
NAPB	Moderate	MGI:1858222	Septin9	septin 9	protein coding gene	MP:0004974	decreased regulatory T cell number
NAPB	Moderate	MGI:1858222	Septin9	septin 9	protein coding gene	MP:0005018	decreased T cell number
NAPB	Moderate	MGI:1858222	Septin9	septin 9	protein coding gene	MP:0005090	increased double-negative T cell number
NAPB	Moderate	MGI:1858222	Septin9	septin 9	protein coding gene	MP:0005095	decreased T cell proliferation
NAPB	Moderate	MGI:1858222	Septin9	septin 9	protein coding gene	MP:0006042	increased apoptosis
NAPB	Moderate	MGI:1858222	Septin9	septin 9	protein coding gene	MP:0008075	decreased CD4-positive, alpha-beta T cell number
NAPB	Moderate	MGI:1858222	Septin9	septin 9	protein coding gene	MP:0008079	decreased CD8-positive, alpha-beta T cell number
NAPB	Moderate	MGI:1858222	Septin9	septin 9	protein coding gene	MP:0008083	decreased single-positive T cell number
NAPB	Moderate	MGI:1858222	Septin9	septin 9	protein coding gene	MP:0010133	increased DN3 thymocyte number
NAPB	Moderate	MGI:1858222	Septin9	septin 9	protein coding gene	MP:0010136	decreased DN4 thymocyte number
NAPB	Moderate	MGI:1858222	Septin9	septin 9	protein coding gene	MP:0010836	decreased CD4-positive, alpha-beta memory T cell number
NAPB	Moderate	MGI:1858222	Septin9	septin 9	protein coding gene	MP:0010838	increased CD8-positive, alpha-beta memory T cell number
NAPB	Moderate	MGI:1858222	Septin9	septin 9	protein coding gene	MP:0010839	decreased CD8-positive, alpha-beta memory T cell number
NAPB	Moderate	MGI:1858222	Septin9	septin 9	protein coding gene	MP:0011098	embryonic lethality during organogenesis, complete penetrance
GATD3	Moderate	MGI:1351861	Gatd3a	glutamine amidotransferase like class 1 domain containing 3A	protein coding gene
LOC122201162	Moderate	No associated gene
LOC122200076	Moderate	No associated gene
CCDC87	Moderate	MGI:3026882	Ccdc87	coiled-coil domain containing 87	protein coding gene	MP:0000242	impaired fertilization
CCDC87	Moderate	MGI:3026882	Ccdc87	coiled-coil domain containing 87	protein coding gene	MP:0001922	reduced male fertility
CCDC87	Moderate	MGI:3026882	Ccdc87	coiled-coil domain containing 87	protein coding gene	MP:0001925	male infertility
CCDC87	Moderate	MGI:3026882	Ccdc87	coiled-coil domain containing 87	protein coding gene	MP:0002674	abnormal sperm motility
CCDC87	Moderate	MGI:3026882	Ccdc87	coiled-coil domain containing 87	protein coding gene	MP:0004542	impaired acrosome reaction
CCDC87	Moderate	MGI:3026882	Ccdc87	coiled-coil domain containing 87	protein coding gene	MP:0009230	abnormal sperm head morphology
CCDC87	Moderate	MGI:3026882	Ccdc87	coiled-coil domain containing 87	protein coding gene	MP:0009232	abnormal sperm nucleus morphology
CCDC87	Moderate	MGI:3026882	Ccdc87	coiled-coil domain containing 87	protein coding gene	MP:0009647	decreased fertilization frequency
CCDC87	Moderate	MGI:3026882	Ccdc87	coiled-coil domain containing 87	protein coding gene	MP:0031354	abnormal acrosome assembly
RBM19	Moderate	MGI:1921361	Rbm19	RNA binding motif protein 19	protein coding gene	MP:0001730	embryonic growth arrest
RBM19	Moderate	MGI:1921361	Rbm19	RNA binding motif protein 19	protein coding gene	MP:0003111	abnormal cell nucleus morphology
RBM19	Moderate	MGI:1921361	Rbm19	RNA binding motif protein 19	protein coding gene	MP:0009781	abnormal preimplantation embryo development
RBM19	Moderate	MGI:1921361	Rbm19	RNA binding motif protein 19	protein coding gene	MP:0011094	embryonic lethality before implantation, complete penetrance
RBM19	Moderate	MGI:1921361	Rbm19	RNA binding motif protein 19	protein coding gene	MP:0012111	failure of morula compaction
CEP250	Moderate	MGI:108084	Cep250	centrosomal protein 250	protein coding gene	MP:0001147	small testis
CEP250	Moderate	MGI:108084	Cep250	centrosomal protein 250	protein coding gene	MP:0001153	small seminiferous tubules
CEP250	Moderate	MGI:108084	Cep250	centrosomal protein 250	protein coding gene	MP:0001326	retina degeneration
CEP250	Moderate	MGI:108084	Cep250	centrosomal protein 250	protein coding gene	MP:0001923	reduced female fertility
CEP250	Moderate	MGI:108084	Cep250	centrosomal protein 250	protein coding gene	MP:0001925	male infertility
CEP250	Moderate	MGI:108084	Cep250	centrosomal protein 250	protein coding gene	MP:0002216	abnormal seminiferous tubule morphology
CEP250	Moderate	MGI:108084	Cep250	centrosomal protein 250	protein coding gene	MP:0003731	abnormal retina outer nuclear layer morphology
CEP250	Moderate	MGI:108084	Cep250	centrosomal protein 250	protein coding gene	MP:0004738	abnormal auditory brainstem response
CEP250	Moderate	MGI:108084	Cep250	centrosomal protein 250	protein coding gene	MP:0004856	decreased ovary weight
CEP250	Moderate	MGI:108084	Cep250	centrosomal protein 250	protein coding gene	MP:0004901	decreased male germ cell number
CEP250	Moderate	MGI:108084	Cep250	centrosomal protein 250	protein coding gene	MP:0005159	azoospermia
CEP250	Moderate	MGI:108084	Cep250	centrosomal protein 250	protein coding gene	MP:0005169	abnormal male meiosis
CEP250	Moderate	MGI:108084	Cep250	centrosomal protein 250	protein coding gene	MP:0005431	decreased oocyte number
CEP250	Moderate	MGI:108084	Cep250	centrosomal protein 250	protein coding gene	MP:0006358	absent pinna reflex
CEP250	Moderate	MGI:108084	Cep250	centrosomal protein 250	protein coding gene	MP:0008261	arrest of male meiosis
CEP250	Moderate	MGI:108084	Cep250	centrosomal protein 250	protein coding gene	MP:0008450	retina photoreceptor degeneration
CEP250	Moderate	MGI:108084	Cep250	centrosomal protein 250	protein coding gene	MP:0008515	thin retina outer nuclear layer
CEP250	Moderate	MGI:108084	Cep250	centrosomal protein 250	protein coding gene	MP:0010024	increased total body fat amount
CEP250	Moderate	MGI:108084	Cep250	centrosomal protein 250	protein coding gene	MP:0010097	abnormal retina blood vessel morphology
CEP250	Moderate	MGI:108084	Cep250	centrosomal protein 250	protein coding gene	MP:0011965	decreased total retina thickness
CEP250	Moderate	MGI:108084	Cep250	centrosomal protein 250	protein coding gene	MP:0012029	abnormal electroretinogram waveform feature
CEP250	Moderate	MGI:108084	Cep250	centrosomal protein 250	protein coding gene	MP:0012143	decreased a-wave amplitude
CEP250	Moderate	MGI:108084	Cep250	centrosomal protein 250	protein coding gene	MP:0012144	decreased b-wave amplitude
CEP250	Moderate	MGI:108084	Cep250	centrosomal protein 250	protein coding gene	MP:0014052	increased male germ cell apoptosis
CEP250	Moderate	MGI:108084	Cep250	centrosomal protein 250	protein coding gene	MP:0030943	abnormal centrosome morphology
PRSS55	Moderate	MGI:1918287	Prss55	serine protease 55	protein coding gene	MP:0000266	abnormal heart morphology
PRSS55	Moderate	MGI:1918287	Prss55	serine protease 55	protein coding gene	MP:0000274	enlarged heart
PRSS55	Moderate	MGI:1918287	Prss55	serine protease 55	protein coding gene	MP:0000689	abnormal spleen morphology
PRSS55	Moderate	MGI:1918287	Prss55	serine protease 55	protein coding gene	MP:0000691	enlarged spleen
PRSS55	Moderate	MGI:1918287	Prss55	serine protease 55	protein coding gene	MP:0000703	abnormal thymus morphology
PRSS55	Moderate	MGI:1918287	Prss55	serine protease 55	protein coding gene	MP:0000709	enlarged thymus
PRSS55	Moderate	MGI:1918287	Prss55	serine protease 55	protein coding gene	MP:0001146	abnormal testis morphology
PRSS55	Moderate	MGI:1918287	Prss55	serine protease 55	protein coding gene	MP:0001148	enlarged testis
PRSS55	Moderate	MGI:1918287	Prss55	serine protease 55	protein coding gene	MP:0001417	decreased exploration in new environment
PRSS55	Moderate	MGI:1918287	Prss55	serine protease 55	protein coding gene	MP:0001922	reduced male fertility
PRSS55	Moderate	MGI:1918287	Prss55	serine protease 55	protein coding gene	MP:0001925	male infertility
PRSS55	Moderate	MGI:1918287	Prss55	serine protease 55	protein coding gene	MP:0002059	abnormal seminal vesicle morphology
PRSS55	Moderate	MGI:1918287	Prss55	serine protease 55	protein coding gene	MP:0002060	abnormal skin morphology
PRSS55	Moderate	MGI:1918287	Prss55	serine protease 55	protein coding gene	MP:0002675	asthenozoospermia
PRSS55	Moderate	MGI:1918287	Prss55	serine protease 55	protein coding gene	MP:0002997	enlarged seminal vesicle
PRSS55	Moderate	MGI:1918287	Prss55	serine protease 55	protein coding gene	MP:0004543	abnormal sperm physiology
PRSS55	Moderate	MGI:1918287	Prss55	serine protease 55	protein coding gene	MP:0005333	decreased heart rate
PRSS55	Moderate	MGI:1918287	Prss55	serine protease 55	protein coding gene	MP:0005578	teratozoospermia
PRSS55	Moderate	MGI:1918287	Prss55	serine protease 55	protein coding gene	MP:0008892	abnormal sperm flagellum morphology
PRSS55	Moderate	MGI:1918287	Prss55	serine protease 55	protein coding gene	MP:0009230	abnormal sperm head morphology
PRSS55	Moderate	MGI:1918287	Prss55	serine protease 55	protein coding gene	MP:0009238	coiled sperm flagellum
PRSS55	Moderate	MGI:1918287	Prss55	serine protease 55	protein coding gene	MP:0009647	decreased fertilization frequency
PRSS55	Moderate	MGI:1918287	Prss55	serine protease 55	protein coding gene	MP:0009832	abnormal sperm mitochondrial sheath morphology
PRSS55	Moderate	MGI:1918287	Prss55	serine protease 55	protein coding gene	MP:0009838	abnormal sperm axoneme morphology
PRSS55	Moderate	MGI:1918287	Prss55	serine protease 55	protein coding gene	MP:0010956	abnormal mitochondrial ATP synthesis coupled electron transport
PRSS55	Moderate	MGI:1918287	Prss55	serine protease 55	protein coding gene	MP:0011635	abnormal mitochondrial crista morphology
PRSS55	Moderate	MGI:1918287	Prss55	serine protease 55	protein coding gene	MP:0020451	decreased sperm progressive motility
PRSS55	Moderate	MGI:1918287	Prss55	serine protease 55	protein coding gene	MP:0030977	impaired sperm-egg recognition
PRSS55	Moderate	MGI:1918287	Prss55	serine protease 55	protein coding gene	MP:0030978	impaired binding of sperm to zona pellucida
PRSS55	Moderate	MGI:1918287	Prss55	serine protease 55	protein coding gene	MP:0031012	impaired sperm migration in female genital tract
PRSS55	Moderate	MGI:1918287	Prss55	serine protease 55	protein coding gene	MP:0031356	abnormal outer dense fiber morphology
RYR3	Moderate	MGI:99684	Ryr3	ryanodine receptor 3	protein coding gene	MP:0000738	impaired muscle contractility
RYR3	Moderate	MGI:99684	Ryr3	ryanodine receptor 3	protein coding gene	MP:0001399	hyperactivity
RYR3	Moderate	MGI:99684	Ryr3	ryanodine receptor 3	protein coding gene	MP:0001463	abnormal spatial learning
RYR3	Moderate	MGI:99684	Ryr3	ryanodine receptor 3	protein coding gene	MP:0001469	abnormal contextual conditioning behavior
RYR3	Moderate	MGI:99684	Ryr3	ryanodine receptor 3	protein coding gene	MP:0001899	absent long-term depression
RYR3	Moderate	MGI:99684	Ryr3	ryanodine receptor 3	protein coding gene	MP:0003008	enhanced long-term potentiation
RYR3	Moderate	MGI:99684	Ryr3	ryanodine receptor 3	protein coding gene	MP:0004000	impaired passive avoidance behavior
RYR3	Moderate	MGI:99684	Ryr3	ryanodine receptor 3	protein coding gene	MP:0005620	abnormal muscle contractility
RYR3	Moderate	MGI:99684	Ryr3	ryanodine receptor 3	protein coding gene	MP:0031391	increased locomotor activity
SLC17A8	Moderate	MGI:3039629	Slc17a8	solute carrier family 17 (sodium-dependent inorganic phosphate cotransporter), member 8	protein coding gene	MP:0000495	abnormal colon morphology
SLC17A8	Moderate	MGI:3039629	Slc17a8	solute carrier family 17 (sodium-dependent inorganic phosphate cotransporter), member 8	protein coding gene	MP:0000639	abnormal adrenal gland morphology
SLC17A8	Moderate	MGI:3039629	Slc17a8	solute carrier family 17 (sodium-dependent inorganic phosphate cotransporter), member 8	protein coding gene	MP:0000702	enlarged lymph nodes
SLC17A8	Moderate	MGI:3039629	Slc17a8	solute carrier family 17 (sodium-dependent inorganic phosphate cotransporter), member 8	protein coding gene	MP:0000948	nonconvulsive seizures
SLC17A8	Moderate	MGI:3039629	Slc17a8	solute carrier family 17 (sodium-dependent inorganic phosphate cotransporter), member 8	protein coding gene	MP:0001120	abnormal uterus morphology
SLC17A8	Moderate	MGI:3039629	Slc17a8	solute carrier family 17 (sodium-dependent inorganic phosphate cotransporter), member 8	protein coding gene	MP:0001304	cataract
SLC17A8	Moderate	MGI:3039629	Slc17a8	solute carrier family 17 (sodium-dependent inorganic phosphate cotransporter), member 8	protein coding gene	MP:0001417	decreased exploration in new environment
SLC17A8	Moderate	MGI:3039629	Slc17a8	solute carrier family 17 (sodium-dependent inorganic phosphate cotransporter), member 8	protein coding gene	MP:0001486	abnormal startle reflex
SLC17A8	Moderate	MGI:3039629	Slc17a8	solute carrier family 17 (sodium-dependent inorganic phosphate cotransporter), member 8	protein coding gene	MP:0001489	decreased startle reflex
SLC17A8	Moderate	MGI:3039629	Slc17a8	solute carrier family 17 (sodium-dependent inorganic phosphate cotransporter), member 8	protein coding gene	MP:0001967	deafness
SLC17A8	Moderate	MGI:3039629	Slc17a8	solute carrier family 17 (sodium-dependent inorganic phosphate cotransporter), member 8	protein coding gene	MP:0002092	abnormal eye morphology
SLC17A8	Moderate	MGI:3039629	Slc17a8	solute carrier family 17 (sodium-dependent inorganic phosphate cotransporter), member 8	protein coding gene	MP:0002135	abnormal kidney morphology
SLC17A8	Moderate	MGI:3039629	Slc17a8	solute carrier family 17 (sodium-dependent inorganic phosphate cotransporter), member 8	protein coding gene	MP:0002339	abnormal lymph node morphology
SLC17A8	Moderate	MGI:3039629	Slc17a8	solute carrier family 17 (sodium-dependent inorganic phosphate cotransporter), member 8	protein coding gene	MP:0002855	abnormal cochlear ganglion morphology
SLC17A8	Moderate	MGI:3039629	Slc17a8	solute carrier family 17 (sodium-dependent inorganic phosphate cotransporter), member 8	protein coding gene	MP:0002857	cochlear ganglion degeneration
SLC17A8	Moderate	MGI:3039629	Slc17a8	solute carrier family 17 (sodium-dependent inorganic phosphate cotransporter), member 8	protein coding gene	MP:0003444	abnormal neurotransmitter uptake
SLC17A8	Moderate	MGI:3039629	Slc17a8	solute carrier family 17 (sodium-dependent inorganic phosphate cotransporter), member 8	protein coding gene	MP:0004396	decreased cochlear inner hair cell number
SLC17A8	Moderate	MGI:3039629	Slc17a8	solute carrier family 17 (sodium-dependent inorganic phosphate cotransporter), member 8	protein coding gene	MP:0004416	absent cochlear nerve compound action potential
SLC17A8	Moderate	MGI:3039629	Slc17a8	solute carrier family 17 (sodium-dependent inorganic phosphate cotransporter), member 8	protein coding gene	MP:0004433	abnormal cochlear inner hair cell physiology
SLC17A8	Moderate	MGI:3039629	Slc17a8	solute carrier family 17 (sodium-dependent inorganic phosphate cotransporter), member 8	protein coding gene	MP:0004495	decreased synaptic glutamate release
SLC17A8	Moderate	MGI:3039629	Slc17a8	solute carrier family 17 (sodium-dependent inorganic phosphate cotransporter), member 8	protein coding gene	MP:0004562	abnormal inner hair cell synaptic ribbon morphology
SLC17A8	Moderate	MGI:3039629	Slc17a8	solute carrier family 17 (sodium-dependent inorganic phosphate cotransporter), member 8	protein coding gene	MP:0004633	abnormal cochlear IHC efferent innervation pattern
SLC17A8	Moderate	MGI:3039629	Slc17a8	solute carrier family 17 (sodium-dependent inorganic phosphate cotransporter), member 8	protein coding gene	MP:0004738	abnormal auditory brainstem response
SLC17A8	Moderate	MGI:3039629	Slc17a8	solute carrier family 17 (sodium-dependent inorganic phosphate cotransporter), member 8	protein coding gene	MP:0004740	sensorineural hearing loss
SLC17A8	Moderate	MGI:3039629	Slc17a8	solute carrier family 17 (sodium-dependent inorganic phosphate cotransporter), member 8	protein coding gene	MP:0004836	abnormal synaptic acetylcholine release
SLC17A8	Moderate	MGI:3039629	Slc17a8	solute carrier family 17 (sodium-dependent inorganic phosphate cotransporter), member 8	protein coding gene	MP:0004906	enlarged uterus
SLC17A8	Moderate	MGI:3039629	Slc17a8	solute carrier family 17 (sodium-dependent inorganic phosphate cotransporter), member 8	protein coding gene	MP:0004994	abnormal brain wave pattern
SLC17A8	Moderate	MGI:3039629	Slc17a8	solute carrier family 17 (sodium-dependent inorganic phosphate cotransporter), member 8	protein coding gene	MP:0006359	absent startle reflex
SLC17A8	Moderate	MGI:3039629	Slc17a8	solute carrier family 17 (sodium-dependent inorganic phosphate cotransporter), member 8	protein coding gene	MP:0009142	decreased prepulse inhibition
SLC17A8	Moderate	MGI:3039629	Slc17a8	solute carrier family 17 (sodium-dependent inorganic phosphate cotransporter), member 8	protein coding gene	MP:0009747	impaired behavioral response to xenobiotic
SLC17A8	Moderate	MGI:3039629	Slc17a8	solute carrier family 17 (sodium-dependent inorganic phosphate cotransporter), member 8	protein coding gene	MP:0009754	enhanced behavioral response to cocaine
SLC17A8	Moderate	MGI:3039629	Slc17a8	solute carrier family 17 (sodium-dependent inorganic phosphate cotransporter), member 8	protein coding gene	MP:0011967	increased or absent threshold for auditory brainstem response
SLC17A8	Moderate	MGI:3039629	Slc17a8	solute carrier family 17 (sodium-dependent inorganic phosphate cotransporter), member 8	protein coding gene	MP:0031391	increased locomotor activity
LAMA1	Moderate	MGI:99892	Lama1	laminin, alpha 1	protein coding gene	MP:0000849	abnormal cerebellum morphology
LAMA1	Moderate	MGI:99892	Lama1	laminin, alpha 1	protein coding gene	MP:0000852	small cerebellum
LAMA1	Moderate	MGI:99892	Lama1	laminin, alpha 1	protein coding gene	MP:0000857	abnormal cerebellar foliation
LAMA1	Moderate	MGI:99892	Lama1	laminin, alpha 1	protein coding gene	MP:0000875	abnormal cerebellar Purkinje cell layer
LAMA1	Moderate	MGI:99892	Lama1	laminin, alpha 1	protein coding gene	MP:0000886	abnormal cerebellar granule layer morphology
LAMA1	Moderate	MGI:99892	Lama1	laminin, alpha 1	protein coding gene	MP:0001289	persistence of hyaloid vascular system
LAMA1	Moderate	MGI:99892	Lama1	laminin, alpha 1	protein coding gene	MP:0001296	macrophthalmia
LAMA1	Moderate	MGI:99892	Lama1	laminin, alpha 1	protein coding gene	MP:0001303	abnormal lens morphology
LAMA1	Moderate	MGI:99892	Lama1	laminin, alpha 1	protein coding gene	MP:0001325	abnormal retina morphology
LAMA1	Moderate	MGI:99892	Lama1	laminin, alpha 1	protein coding gene	MP:0001405	impaired coordination
LAMA1	Moderate	MGI:99892	Lama1	laminin, alpha 1	protein coding gene	MP:0001407	short stride length
LAMA1	Moderate	MGI:99892	Lama1	laminin, alpha 1	protein coding gene	MP:0001417	decreased exploration in new environment
LAMA1	Moderate	MGI:99892	Lama1	laminin, alpha 1	protein coding gene	MP:0001488	increased startle reflex
LAMA1	Moderate	MGI:99892	Lama1	laminin, alpha 1	protein coding gene	MP:0001513	limb grasping
LAMA1	Moderate	MGI:99892	Lama1	laminin, alpha 1	protein coding gene	MP:0001695	abnormal gastrulation
LAMA1	Moderate	MGI:99892	Lama1	laminin, alpha 1	protein coding gene	MP:0001698	decreased embryo size
LAMA1	Moderate	MGI:99892	Lama1	laminin, alpha 1	protein coding gene	MP:0002169	no abnormal phenotype detected
LAMA1	Moderate	MGI:99892	Lama1	laminin, alpha 1	protein coding gene	MP:0002663	absent blastocoele
LAMA1	Moderate	MGI:99892	Lama1	laminin, alpha 1	protein coding gene	MP:0002699	abnormal vitreous body morphology
LAMA1	Moderate	MGI:99892	Lama1	laminin, alpha 1	protein coding gene	MP:0002792	abnormal retina vasculature morphology
LAMA1	Moderate	MGI:99892	Lama1	laminin, alpha 1	protein coding gene	MP:0002864	abnormal ocular fundus morphology
LAMA1	Moderate	MGI:99892	Lama1	laminin, alpha 1	protein coding gene	MP:0002941	increased circulating alanine transaminase level
LAMA1	Moderate	MGI:99892	Lama1	laminin, alpha 1	protein coding gene	MP:0003381	vitreal fibroplasia
LAMA1	Moderate	MGI:99892	Lama1	laminin, alpha 1	protein coding gene	MP:0003648	abnormal radial glial cell morphology
LAMA1	Moderate	MGI:99892	Lama1	laminin, alpha 1	protein coding gene	MP:0003954	abnormal Reichert's membrane morphology
LAMA1	Moderate	MGI:99892	Lama1	laminin, alpha 1	protein coding gene	MP:0003984	embryonic growth retardation
LAMA1	Moderate	MGI:99892	Lama1	laminin, alpha 1	protein coding gene	MP:0005032	abnormal ectoplacental cone morphology
LAMA1	Moderate	MGI:99892	Lama1	laminin, alpha 1	protein coding gene	MP:0005547	abnormal Muller cell morphology
LAMA1	Moderate	MGI:99892	Lama1	laminin, alpha 1	protein coding gene	MP:0005551	abnormal eye electrophysiology
LAMA1	Moderate	MGI:99892	Lama1	laminin, alpha 1	protein coding gene	MP:0006069	abnormal retina neuronal layer morphology
LAMA1	Moderate	MGI:99892	Lama1	laminin, alpha 1	protein coding gene	MP:0008507	thin retina ganglion layer
LAMA1	Moderate	MGI:99892	Lama1	laminin, alpha 1	protein coding gene	MP:0008511	thin retina inner nuclear layer
LAMA1	Moderate	MGI:99892	Lama1	laminin, alpha 1	protein coding gene	MP:0008513	thin retina inner plexiform layer
LAMA1	Moderate	MGI:99892	Lama1	laminin, alpha 1	protein coding gene	MP:0008518	retina outer nuclear layer degeneration
LAMA1	Moderate	MGI:99892	Lama1	laminin, alpha 1	protein coding gene	MP:0008572	abnormal Purkinje cell dendrite morphology
LAMA1	Moderate	MGI:99892	Lama1	laminin, alpha 1	protein coding gene	MP:0009022	abnormal brain meninges morphology
LAMA1	Moderate	MGI:99892	Lama1	laminin, alpha 1	protein coding gene	MP:0009026	abnormal brain pia mater morphology
LAMA1	Moderate	MGI:99892	Lama1	laminin, alpha 1	protein coding gene	MP:0009674	decreased birth weight
LAMA1	Moderate	MGI:99892	Lama1	laminin, alpha 1	protein coding gene	MP:0010097	abnormal retina blood vessel morphology
LAMA1	Moderate	MGI:99892	Lama1	laminin, alpha 1	protein coding gene	MP:0010098	abnormal retina blood vessel pattern
LAMA1	Moderate	MGI:99892	Lama1	laminin, alpha 1	protein coding gene	MP:0010235	abnormal retina inner limiting membrane morphology
LAMA1	Moderate	MGI:99892	Lama1	laminin, alpha 1	protein coding gene	MP:0010387	abnormal Bergmann glial cell morphology
LAMA1	Moderate	MGI:99892	Lama1	laminin, alpha 1	protein coding gene	MP:0011096	embryonic lethality between implantation and somite formation, complete penetrance
LAMA1	Moderate	MGI:99892	Lama1	laminin, alpha 1	protein coding gene	MP:0011100	preweaning lethality, complete penetrance
LAMA1	Moderate	MGI:99892	Lama1	laminin, alpha 1	protein coding gene	MP:0011116	absent Reichert's membrane
LAMA1	Moderate	MGI:99892	Lama1	laminin, alpha 1	protein coding gene	MP:0011186	abnormal visceral endoderm morphology
LAMA1	Moderate	MGI:99892	Lama1	laminin, alpha 1	protein coding gene	MP:0011187	abnormal parietal endoderm morphology
LAMA1	Moderate	MGI:99892	Lama1	laminin, alpha 1	protein coding gene	MP:0012671	retina spots
LAMA1	Moderate	MGI:99892	Lama1	laminin, alpha 1	protein coding gene	MP:0013504	increased embryonic tissue cell apoptosis
DNAH9	Moderate	MGI:1289279	Dnah9	dynein, axonemal, heavy chain 9	protein coding gene	MP:0011050	abnormal respiratory motile cilium morphology
DNAH9	Moderate	MGI:1289279	Dnah9	dynein, axonemal, heavy chain 9	protein coding gene	MP:0011059	abnormal ependyma motile cilium morphology
KCNJ16	Moderate	MGI:1314842	Kcnj16	potassium inwardly-rectifying channel, subfamily J, member 16	protein coding gene	MP:0003477	abnormal nerve fiber response
KCNJ16	Moderate	MGI:1314842	Kcnj16	potassium inwardly-rectifying channel, subfamily J, member 16	protein coding gene	MP:0004811	abnormal neuron physiology
PPP1R15B	Moderate	MGI:2444211	Ppp1r15b	protein phosphatase 1, regulatory subunit 15B	protein coding gene	MP:0000208	decreased hematocrit
PPP1R15B	Moderate	MGI:2444211	Ppp1r15b	protein phosphatase 1, regulatory subunit 15B	protein coding gene	MP:0000256	echinocytosis
PPP1R15B	Moderate	MGI:2444211	Ppp1r15b	protein phosphatase 1, regulatory subunit 15B	protein coding gene	MP:0000598	abnormal liver morphology
PPP1R15B	Moderate	MGI:2444211	Ppp1r15b	protein phosphatase 1, regulatory subunit 15B	protein coding gene	MP:0001436	abnormal suckling behavior
PPP1R15B	Moderate	MGI:2444211	Ppp1r15b	protein phosphatase 1, regulatory subunit 15B	protein coding gene	MP:0002447	abnormal erythrocyte morphology
PPP1R15B	Moderate	MGI:2444211	Ppp1r15b	protein phosphatase 1, regulatory subunit 15B	protein coding gene	MP:0002591	decreased mean corpuscular volume
PPP1R15B	Moderate	MGI:2444211	Ppp1r15b	protein phosphatase 1, regulatory subunit 15B	protein coding gene	MP:0002874	decreased hemoglobin content
PPP1R15B	Moderate	MGI:2444211	Ppp1r15b	protein phosphatase 1, regulatory subunit 15B	protein coding gene	MP:0002875	decreased erythrocyte cell number
PPP1R15B	Moderate	MGI:2444211	Ppp1r15b	protein phosphatase 1, regulatory subunit 15B	protein coding gene	MP:0003717	pallor
PPP1R15B	Moderate	MGI:2444211	Ppp1r15b	protein phosphatase 1, regulatory subunit 15B	protein coding gene	MP:0005642	decreased mean corpuscular hemoglobin concentration
PPP1R15B	Moderate	MGI:2444211	Ppp1r15b	protein phosphatase 1, regulatory subunit 15B	protein coding gene	MP:0009703	decreased birth body size
PPP1R15B	Moderate	MGI:2444211	Ppp1r15b	protein phosphatase 1, regulatory subunit 15B	protein coding gene	MP:0011087	neonatal lethality, complete penetrance
LOC122199694	Moderate	No associated gene
LOC122229680	Moderate	No associated gene
OBSCN	Moderate	MGI:2681862	Obscn	obscurin, cytoskeletal calmodulin and titin-interacting RhoGEF	protein coding gene	MP:0000751	myopathy
OBSCN	Moderate	MGI:2681862	Obscn	obscurin, cytoskeletal calmodulin and titin-interacting RhoGEF	protein coding gene	MP:0002106	abnormal muscle physiology
OBSCN	Moderate	MGI:2681862	Obscn	obscurin, cytoskeletal calmodulin and titin-interacting RhoGEF	protein coding gene	MP:0002626	increased heart rate
OBSCN	Moderate	MGI:2681862	Obscn	obscurin, cytoskeletal calmodulin and titin-interacting RhoGEF	protein coding gene	MP:0003141	cardiac fibrosis
OBSCN	Moderate	MGI:2681862	Obscn	obscurin, cytoskeletal calmodulin and titin-interacting RhoGEF	protein coding gene	MP:0004088	abnormal sarcoplasmic reticulum morphology
OBSCN	Moderate	MGI:2681862	Obscn	obscurin, cytoskeletal calmodulin and titin-interacting RhoGEF	protein coding gene	MP:0004121	abnormal sarcolemma morphology
OBSCN	Moderate	MGI:2681862	Obscn	obscurin, cytoskeletal calmodulin and titin-interacting RhoGEF	protein coding gene	MP:0004215	abnormal myocardial fiber physiology
OBSCN	Moderate	MGI:2681862	Obscn	obscurin, cytoskeletal calmodulin and titin-interacting RhoGEF	protein coding gene	MP:0004485	increased response of heart to induced stress
OBSCN	Moderate	MGI:2681862	Obscn	obscurin, cytoskeletal calmodulin and titin-interacting RhoGEF	protein coding gene	MP:0008950	ventricular tachycardia
OBSCN	Moderate	MGI:2681862	Obscn	obscurin, cytoskeletal calmodulin and titin-interacting RhoGEF	protein coding gene	MP:0009401	increased skeletal muscle fiber diameter
OBSCN	Moderate	MGI:2681862	Obscn	obscurin, cytoskeletal calmodulin and titin-interacting RhoGEF	protein coding gene	MP:0009404	centrally nucleated skeletal muscle fibers
OBSCN	Moderate	MGI:2681862	Obscn	obscurin, cytoskeletal calmodulin and titin-interacting RhoGEF	protein coding gene	MP:0009732	ventricular premature beat
OBSCN	Moderate	MGI:2681862	Obscn	obscurin, cytoskeletal calmodulin and titin-interacting RhoGEF	protein coding gene	MP:0031635	increased heart left ventricle muscle contractility
LOC122218963	Moderate	No associated gene
HOMER2	Moderate	MGI:1347354	Homer2	homer scaffolding protein 2	protein coding gene	MP:0002062	abnormal associative learning
HOMER2	Moderate	MGI:1347354	Homer2	homer scaffolding protein 2	protein coding gene	MP:0002556	abnormal cocaine consumption
HOMER2	Moderate	MGI:1347354	Homer2	homer scaffolding protein 2	protein coding gene	MP:0002693	abnormal pancreas physiology
HOMER2	Moderate	MGI:1347354	Homer2	homer scaffolding protein 2	protein coding gene	MP:0003633	abnormal nervous system physiology
HOMER2	Moderate	MGI:1347354	Homer2	homer scaffolding protein 2	protein coding gene	MP:0004738	abnormal auditory brainstem response
HOMER2	Moderate	MGI:1347354	Homer2	homer scaffolding protein 2	protein coding gene	MP:0009713	enhanced conditioned place preference behavior
HOMER2	Moderate	MGI:1347354	Homer2	homer scaffolding protein 2	protein coding gene	MP:0009754	enhanced behavioral response to cocaine
HOMER2	Moderate	MGI:1347354	Homer2	homer scaffolding protein 2	protein coding gene	MP:0010392	prolonged QRS complex duration
LOC122199208	Moderate	No associated gene
SCN1B	Moderate	MGI:98247	Scn1b	sodium channel, voltage-gated, type I, beta	protein coding gene	MP:0000745	tremors
SCN1B	Moderate	MGI:98247	Scn1b	sodium channel, voltage-gated, type I, beta	protein coding gene	MP:0001330	abnormal optic nerve morphology
SCN1B	Moderate	MGI:98247	Scn1b	sodium channel, voltage-gated, type I, beta	protein coding gene	MP:0001393	ataxia
SCN1B	Moderate	MGI:98247	Scn1b	sodium channel, voltage-gated, type I, beta	protein coding gene	MP:0001732	postnatal growth retardation
SCN1B	Moderate	MGI:98247	Scn1b	sodium channel, voltage-gated, type I, beta	protein coding gene	MP:0002064	seizures
SCN1B	Moderate	MGI:98247	Scn1b	sodium channel, voltage-gated, type I, beta	protein coding gene	MP:0002083	premature death
SCN1B	Moderate	MGI:98247	Scn1b	sodium channel, voltage-gated, type I, beta	protein coding gene	MP:0002169	no abnormal phenotype detected
SCN1B	Moderate	MGI:98247	Scn1b	sodium channel, voltage-gated, type I, beta	protein coding gene	MP:0002272	abnormal nervous system electrophysiology
SCN1B	Moderate	MGI:98247	Scn1b	sodium channel, voltage-gated, type I, beta	protein coding gene	MP:0003632	abnormal nervous system morphology
SCN1B	Moderate	MGI:98247	Scn1b	sodium channel, voltage-gated, type I, beta	protein coding gene	MP:0003997	tonic-clonic seizures
SCN1B	Moderate	MGI:98247	Scn1b	sodium channel, voltage-gated, type I, beta	protein coding gene	MP:0004994	abnormal brain wave pattern
SCN1B	Moderate	MGI:98247	Scn1b	sodium channel, voltage-gated, type I, beta	protein coding gene	MP:0005402	abnormal action potential
SCN1B	Moderate	MGI:98247	Scn1b	sodium channel, voltage-gated, type I, beta	protein coding gene	MP:0005404	abnormal axon morphology
SCN1B	Moderate	MGI:98247	Scn1b	sodium channel, voltage-gated, type I, beta	protein coding gene	MP:0009358	environmentally induced seizures
SCN1B	Moderate	MGI:98247	Scn1b	sodium channel, voltage-gated, type I, beta	protein coding gene	MP:0011083	lethality at weaning, complete penetrance
SCN1B	Moderate	MGI:98247	Scn1b	sodium channel, voltage-gated, type I, beta	protein coding gene	MP:0011085	postnatal lethality, complete penetrance
SCN1B	Moderate	MGI:98247	Scn1b	sodium channel, voltage-gated, type I, beta	protein coding gene	MP:0011110	preweaning lethality, incomplete penetrance
CST11	Moderate	MGI:1925490	Cst11	cystatin 11	protein coding gene
LOC122214982	Moderate	No associated gene
LUZP1	Moderate	MGI:107629	Luzp1	leucine zipper protein 1	protein coding gene	MP:0000284	double outlet right ventricle
LUZP1	Moderate	MGI:107629	Luzp1	leucine zipper protein 1	protein coding gene	MP:0000841	abnormal hindbrain morphology
LUZP1	Moderate	MGI:107629	Luzp1	leucine zipper protein 1	protein coding gene	MP:0000848	abnormal pons morphology
LUZP1	Moderate	MGI:107629	Luzp1	leucine zipper protein 1	protein coding gene	MP:0000914	exencephaly
LUZP1	Moderate	MGI:107629	Luzp1	leucine zipper protein 1	protein coding gene	MP:0000923	abnormal roof plate morphology
LUZP1	Moderate	MGI:107629	Luzp1	leucine zipper protein 1	protein coding gene	MP:0000928	incomplete rostral neuropore closure
LUZP1	Moderate	MGI:107629	Luzp1	leucine zipper protein 1	protein coding gene	MP:0001575	cyanosis
LUZP1	Moderate	MGI:107629	Luzp1	leucine zipper protein 1	protein coding gene	MP:0001890	anencephaly
LUZP1	Moderate	MGI:107629	Luzp1	leucine zipper protein 1	protein coding gene	MP:0003052	omphalocele
LUZP1	Moderate	MGI:107629	Luzp1	leucine zipper protein 1	protein coding gene	MP:0004110	transposition of great arteries
LUZP1	Moderate	MGI:107629	Luzp1	leucine zipper protein 1	protein coding gene	MP:0009264	failure of eyelid fusion
LUZP1	Moderate	MGI:107629	Luzp1	leucine zipper protein 1	protein coding gene	MP:0009888	palatal shelves fail to meet at midline
LUZP1	Moderate	MGI:107629	Luzp1	leucine zipper protein 1	protein coding gene	MP:0009890	cleft secondary palate
LUZP1	Moderate	MGI:107629	Luzp1	leucine zipper protein 1	protein coding gene	MP:0010402	ventricular septal defect
LUZP1	Moderate	MGI:107629	Luzp1	leucine zipper protein 1	protein coding gene	MP:0011089	perinatal lethality, complete penetrance
LUZP1	Moderate	MGI:107629	Luzp1	leucine zipper protein 1	protein coding gene	MP:0011101	prenatal lethality, incomplete penetrance
LUZP1	Moderate	MGI:107629	Luzp1	leucine zipper protein 1	protein coding gene	MP:0011256	abnormal neural fold morphology
LUZP1	Moderate	MGI:107629	Luzp1	leucine zipper protein 1	protein coding gene	MP:0011380	enlarged brain ventricles
LUZP1	Moderate	MGI:107629	Luzp1	leucine zipper protein 1	protein coding gene	MP:0012261	increased hindbrain apoptosis
LUZP1	Moderate	MGI:107629	Luzp1	leucine zipper protein 1	protein coding gene	MP:0012525	abnormal rhombic lip morphology
MROH2A	Moderate	MGI:3705228	Mroh2a	maestro heat-like repeat family member 2A	protein coding gene
LOC122206812	Moderate	No associated gene
CLUAP1	Moderate	MGI:1924029	Cluap1	clusterin associated protein 1	protein coding gene	MP:0000291	enlarged pericardium
CLUAP1	Moderate	MGI:1924029	Cluap1	clusterin associated protein 1	protein coding gene	MP:0000929	open neural tube
CLUAP1	Moderate	MGI:1924029	Cluap1	clusterin associated protein 1	protein coding gene	MP:0001265	decreased body size
CLUAP1	Moderate	MGI:1924029	Cluap1	clusterin associated protein 1	protein coding gene	MP:0001700	abnormal embryo turning
CLUAP1	Moderate	MGI:1924029	Cluap1	clusterin associated protein 1	protein coding gene	MP:0003400	kinked neural tube
CLUAP1	Moderate	MGI:1924029	Cluap1	clusterin associated protein 1	protein coding gene	MP:0004132	absent embryonic cilia
CLUAP1	Moderate	MGI:1924029	Cluap1	clusterin associated protein 1	protein coding gene	MP:0004133	heterotaxia
CLUAP1	Moderate	MGI:1924029	Cluap1	clusterin associated protein 1	protein coding gene	MP:0004188	delayed embryo turning
CLUAP1	Moderate	MGI:1924029	Cluap1	clusterin associated protein 1	protein coding gene	MP:0004252	abnormal direction of heart looping
CLUAP1	Moderate	MGI:1924029	Cluap1	clusterin associated protein 1	protein coding gene	MP:0010117	abnormal lateral plate mesoderm morphology
CLUAP1	Moderate	MGI:1924029	Cluap1	clusterin associated protein 1	protein coding gene	MP:0011068	abnormal ependyma motile cilium physiology
CLUAP1	Moderate	MGI:1924029	Cluap1	clusterin associated protein 1	protein coding gene	MP:0011098	embryonic lethality during organogenesis, complete penetrance
CLUAP1	Moderate	MGI:1924029	Cluap1	clusterin associated protein 1	protein coding gene	MP:0011099	lethality throughout fetal growth and development, complete penetrance
CLUAP1	Moderate	MGI:1924029	Cluap1	clusterin associated protein 1	protein coding gene	MP:0011108	embryonic lethality during organogenesis, incomplete penetrance
CLUAP1	Moderate	MGI:1924029	Cluap1	clusterin associated protein 1	protein coding gene	MP:0011998	decreased embryonic cilium length
CLUAP1	Moderate	MGI:1924029	Cluap1	clusterin associated protein 1	protein coding gene	MP:0012270	cardiac edema
CLUAP1	Moderate	MGI:1924029	Cluap1	clusterin associated protein 1	protein coding gene	MP:0013202	abnormal cilium morphology
TSPYL1	Moderate	MGI:1298395	Tspyl1	testis-specific protein, Y-encoded-like 1	protein coding gene	MP:0001392	abnormal locomotor behavior
TSPYL1	Moderate	MGI:1298395	Tspyl1	testis-specific protein, Y-encoded-like 1	protein coding gene	MP:0001529	abnormal vocalization
TSPYL1	Moderate	MGI:1298395	Tspyl1	testis-specific protein, Y-encoded-like 1	protein coding gene	MP:0002075	abnormal coat/hair pigmentation
TSPYL1	Moderate	MGI:1298395	Tspyl1	testis-specific protein, Y-encoded-like 1	protein coding gene	MP:0003385	abnormal body wall morphology
TSPYL1	Moderate	MGI:1298395	Tspyl1	testis-specific protein, Y-encoded-like 1	protein coding gene	MP:0005655	increased aggression
TSPYL1	Moderate	MGI:1298395	Tspyl1	testis-specific protein, Y-encoded-like 1	protein coding gene	MP:0011100	preweaning lethality, complete penetrance
TSPYL1	Moderate	MGI:1298395		testis-specific protein, Y-encoded-like 1	protein coding gene		Male fertility - Vinci, Giovanna, et al. "Mutations in the TSPYL1 gene associated with 46, XY disorder of sex development and male infertility." Fertility and sterility 92.4 (2009): 1347-1350.
GPRC6A	Moderate	MGI:2429498	Gprc6a	G protein-coupled receptor, family C, group 6, member A	protein coding gene	MP:0000008	increased white adipose tissue amount
GPRC6A	Moderate	MGI:2429498	Gprc6a	G protein-coupled receptor, family C, group 6, member A	protein coding gene	MP:0000063	decreased bone mineral density
GPRC6A	Moderate	MGI:2429498	Gprc6a	G protein-coupled receptor, family C, group 6, member A	protein coding gene	MP:0000266	abnormal heart morphology
GPRC6A	Moderate	MGI:2429498	Gprc6a	G protein-coupled receptor, family C, group 6, member A	protein coding gene	MP:0000274	enlarged heart
GPRC6A	Moderate	MGI:2429498	Gprc6a	G protein-coupled receptor, family C, group 6, member A	protein coding gene	MP:0000628	abnormal mammary gland development
GPRC6A	Moderate	MGI:2429498	Gprc6a	G protein-coupled receptor, family C, group 6, member A	protein coding gene	MP:0001147	small testis
GPRC6A	Moderate	MGI:2429498	Gprc6a	G protein-coupled receptor, family C, group 6, member A	protein coding gene	MP:0001565	abnormal circulating phosphate level
GPRC6A	Moderate	MGI:2429498	Gprc6a	G protein-coupled receptor, family C, group 6, member A	protein coding gene	MP:0001935	decreased litter size
GPRC6A	Moderate	MGI:2429498	Gprc6a	G protein-coupled receptor, family C, group 6, member A	protein coding gene	MP:0002078	abnormal glucose homeostasis
GPRC6A	Moderate	MGI:2429498	Gprc6a	G protein-coupled receptor, family C, group 6, member A	protein coding gene	MP:0002628	hepatic steatosis
GPRC6A	Moderate	MGI:2429498	Gprc6a	G protein-coupled receptor, family C, group 6, member A	protein coding gene	MP:0002687	oligozoospermia
GPRC6A	Moderate	MGI:2429498	Gprc6a	G protein-coupled receptor, family C, group 6, member A	protein coding gene	MP:0002727	decreased circulating insulin level
GPRC6A	Moderate	MGI:2429498	Gprc6a	G protein-coupled receptor, family C, group 6, member A	protein coding gene	MP:0002780	decreased circulating testosterone level
GPRC6A	Moderate	MGI:2429498	Gprc6a	G protein-coupled receptor, family C, group 6, member A	protein coding gene	MP:0002891	increased insulin sensitivity
GPRC6A	Moderate	MGI:2429498	Gprc6a	G protein-coupled receptor, family C, group 6, member A	protein coding gene	MP:0002896	abnormal bone mineralization
GPRC6A	Moderate	MGI:2429498	Gprc6a	G protein-coupled receptor, family C, group 6, member A	protein coding gene	MP:0002901	increased urine phosphate level
GPRC6A	Moderate	MGI:2429498	Gprc6a	G protein-coupled receptor, family C, group 6, member A	protein coding gene	MP:0003961	decreased lean body mass
GPRC6A	Moderate	MGI:2429498	Gprc6a	G protein-coupled receptor, family C, group 6, member A	protein coding gene	MP:0004852	decreased testis weight
GPRC6A	Moderate	MGI:2429498	Gprc6a	G protein-coupled receptor, family C, group 6, member A	protein coding gene	MP:0004910	decreased seminal vesicle weight
GPRC6A	Moderate	MGI:2429498	Gprc6a	G protein-coupled receptor, family C, group 6, member A	protein coding gene	MP:0004929	decreased epididymis weight
GPRC6A	Moderate	MGI:2429498	Gprc6a	G protein-coupled receptor, family C, group 6, member A	protein coding gene	MP:0004955	increased thymus weight
GPRC6A	Moderate	MGI:2429498	Gprc6a	G protein-coupled receptor, family C, group 6, member A	protein coding gene	MP:0005182	increased circulating estradiol level
GPRC6A	Moderate	MGI:2429498	Gprc6a	G protein-coupled receptor, family C, group 6, member A	protein coding gene	MP:0005291	abnormal glucose tolerance
GPRC6A	Moderate	MGI:2429498	Gprc6a	G protein-coupled receptor, family C, group 6, member A	protein coding gene	MP:0005418	abnormal circulating hormone level
GPRC6A	Moderate	MGI:2429498	Gprc6a	G protein-coupled receptor, family C, group 6, member A	protein coding gene	MP:0005441	increased urine calcium level
GPRC6A	Moderate	MGI:2429498	Gprc6a	G protein-coupled receptor, family C, group 6, member A	protein coding gene	MP:0005559	increased circulating glucose level
GPRC6A	Moderate	MGI:2429498	Gprc6a	G protein-coupled receptor, family C, group 6, member A	protein coding gene	MP:0005564	increased hemoglobin content
GPRC6A	Moderate	MGI:2429498	Gprc6a	G protein-coupled receptor, family C, group 6, member A	protein coding gene	MP:0009199	abnormal external male genitalia morphology
GPRC6A	Moderate	MGI:2429498	Gprc6a	G protein-coupled receptor, family C, group 6, member A	protein coding gene	MP:0009205	abnormal internal male genitalia morphology
GPRC6A	Moderate	MGI:2429498	Gprc6a	G protein-coupled receptor, family C, group 6, member A	protein coding gene	MP:0009355	increased liver triglyceride level
GPRC6A	Moderate	MGI:2429498	Gprc6a	G protein-coupled receptor, family C, group 6, member A	protein coding gene	MP:0009643	abnormal urine homeostasis
GPRC6A	Moderate	MGI:2429498	Gprc6a	G protein-coupled receptor, family C, group 6, member A	protein coding gene	MP:0011556	increased urine beta2-microglobulin level
GPRC6A	Moderate	MGI:2429498	Gprc6a	G protein-coupled receptor, family C, group 6, member A	protein coding gene	MP:0014052	increased male germ cell apoptosis
AVEN	Moderate	MGI:1921518	Aven	apoptosis, caspase activation inhibitor	protein coding gene	MP:0001648	abnormal apoptosis
AVEN	Moderate	MGI:1921518	Aven	apoptosis, caspase activation inhibitor	protein coding gene	MP:0009142	decreased prepulse inhibition
LOC122200248	Moderate	No associated gene
LOC122200249	Moderate	No associated gene
LOC122200014	Moderate	No associated gene
MEP1B	Moderate	MGI:96964	Mep1b	meprin 1 beta	protein coding gene	MP:0001260	increased body weight
MEP1B	Moderate	MGI:96964	Mep1b	meprin 1 beta	protein coding gene	MP:0001399	hyperactivity
MEP1B	Moderate	MGI:96964	Mep1b	meprin 1 beta	protein coding gene	MP:0001876	decreased inflammatory response
MEP1B	Moderate	MGI:96964	Mep1b	meprin 1 beta	protein coding gene	MP:0001935	decreased litter size
MEP1B	Moderate	MGI:96964	Mep1b	meprin 1 beta	protein coding gene	MP:0004042	decreased susceptibility to kidney reperfusion injury
MEP1B	Moderate	MGI:96964	Mep1b	meprin 1 beta	protein coding gene	MP:0005554	decreased circulating creatinine level
MEP1B	Moderate	MGI:96964	Mep1b	meprin 1 beta	protein coding gene	MP:0005566	decreased blood urea nitrogen level
MEP1B	Moderate	MGI:96964	Mep1b	meprin 1 beta	protein coding gene	MP:0009642	abnormal blood homeostasis
MEP1B	Moderate	MGI:96964	Mep1b	meprin 1 beta	protein coding gene	MP:0009643	abnormal urine homeostasis
MEP1B	Moderate	MGI:96964	Mep1b	meprin 1 beta	protein coding gene	MP:0011101	prenatal lethality, incomplete penetrance
MEP1B	Moderate	MGI:96964	Mep1b	meprin 1 beta	protein coding gene	MP:0011352	proximal convoluted tubule brush border loss
NOL8	Moderate	MGI:1918180	Nol8	nucleolar protein 8	protein coding gene	MP:0001488	increased startle reflex
NOL8	Moderate	MGI:1918180	Nol8	nucleolar protein 8	protein coding gene	MP:0011100	preweaning lethality, complete penetrance
NOL8	Moderate	MGI:1918180	Nol8	nucleolar protein 8	protein coding gene	MP:0013279	increased fasting circulating glucose level
ECM2	Moderate	MGI:3039578	Ecm2	extracellular matrix protein 2, female organ and adipocyte specific	protein coding gene
ECM2	Moderate	MGI:108110	Sparcl1	SPARC-like 1	protein coding gene	MP:0000877	abnormal Purkinje cell morphology
ECM2	Moderate	MGI:108110	Sparcl1	SPARC-like 1	protein coding gene	MP:0001120	abnormal uterus morphology
ECM2	Moderate	MGI:108110	Sparcl1	SPARC-like 1	protein coding gene	MP:0002183	gliosis
ECM2	Moderate	MGI:108110	Sparcl1	SPARC-like 1	protein coding gene	MP:0009709	hydrometra
CHRNG	Moderate	MGI:87895	Chrng	cholinergic receptor, nicotinic, gamma polypeptide	protein coding gene	MP:0000755	hindlimb paralysis
CHRNG	Moderate	MGI:87895	Chrng	cholinergic receptor, nicotinic, gamma polypeptide	protein coding gene	MP:0000761	thin diaphragm muscle
CHRNG	Moderate	MGI:87895	Chrng	cholinergic receptor, nicotinic, gamma polypeptide	protein coding gene	MP:0000937	abnormal motor neuron morphology
CHRNG	Moderate	MGI:87895	Chrng	cholinergic receptor, nicotinic, gamma polypeptide	protein coding gene	MP:0001053	abnormal neuromuscular synapse morphology
CHRNG	Moderate	MGI:87895	Chrng	cholinergic receptor, nicotinic, gamma polypeptide	protein coding gene	MP:0001404	no spontaneous movement
CHRNG	Moderate	MGI:87895	Chrng	cholinergic receptor, nicotinic, gamma polypeptide	protein coding gene	MP:0001429	dehydration
CHRNG	Moderate	MGI:87895	Chrng	cholinergic receptor, nicotinic, gamma polypeptide	protein coding gene	MP:0001436	abnormal suckling behavior
CHRNG	Moderate	MGI:87895	Chrng	cholinergic receptor, nicotinic, gamma polypeptide	protein coding gene	MP:0001512	trunk curl
CHRNG	Moderate	MGI:87895	Chrng	cholinergic receptor, nicotinic, gamma polypeptide	protein coding gene	MP:0001575	cyanosis
CHRNG	Moderate	MGI:87895	Chrng	cholinergic receptor, nicotinic, gamma polypeptide	protein coding gene	MP:0001698	decreased embryo size
CHRNG	Moderate	MGI:87895	Chrng	cholinergic receptor, nicotinic, gamma polypeptide	protein coding gene	MP:0001951	abnormal breathing pattern
CHRNG	Moderate	MGI:87895	Chrng	cholinergic receptor, nicotinic, gamma polypeptide	protein coding gene	MP:0002095	abnormal skin pigmentation
CHRNG	Moderate	MGI:87895	Chrng	cholinergic receptor, nicotinic, gamma polypeptide	protein coding gene	MP:0002106	abnormal muscle physiology
CHRNG	Moderate	MGI:87895	Chrng	cholinergic receptor, nicotinic, gamma polypeptide	protein coding gene	MP:0002279	abnormal diaphragm morphology
CHRNG	Moderate	MGI:87895	Chrng	cholinergic receptor, nicotinic, gamma polypeptide	protein coding gene	MP:0002882	abnormal neuron morphology
CHRNG	Moderate	MGI:87895	Chrng	cholinergic receptor, nicotinic, gamma polypeptide	protein coding gene	MP:0003084	abnormal skeletal muscle fiber morphology
CHRNG	Moderate	MGI:87895	Chrng	cholinergic receptor, nicotinic, gamma polypeptide	protein coding gene	MP:0004835	abnormal miniature endplate potential
CHRNG	Moderate	MGI:87895	Chrng	cholinergic receptor, nicotinic, gamma polypeptide	protein coding gene	MP:0005192	increased motor neuron number
CHRNG	Moderate	MGI:87895	Chrng	cholinergic receptor, nicotinic, gamma polypeptide	protein coding gene	MP:0008143	abnormal dendrite morphology
CHRNG	Moderate	MGI:87895	Chrng	cholinergic receptor, nicotinic, gamma polypeptide	protein coding gene	MP:0008415	abnormal neurite morphology
CHRNG	Moderate	MGI:87895	Chrng	cholinergic receptor, nicotinic, gamma polypeptide	protein coding gene	MP:0009403	increased variability of skeletal muscle fiber size
CHRNG	Moderate	MGI:87895	Chrng	cholinergic receptor, nicotinic, gamma polypeptide	protein coding gene	MP:0011085	postnatal lethality, complete penetrance
CHRNG	Moderate	MGI:87895	Chrng	cholinergic receptor, nicotinic, gamma polypeptide	protein coding gene	MP:0011087	neonatal lethality, complete penetrance
CHRNG	Moderate	MGI:87895	Chrng	cholinergic receptor, nicotinic, gamma polypeptide	protein coding gene	MP:0011090	perinatal lethality, incomplete penetrance
ALKBH8	Moderate	MGI:1914917	Alkbh8	alkB homolog 8, tRNA methyltransferase	protein coding gene	MP:0002135	abnormal kidney morphology
ALKBH8	Moderate	MGI:1914917	Alkbh8	alkB homolog 8, tRNA methyltransferase	protein coding gene	MP:0002169	no abnormal phenotype detected
ALKBH8	Moderate	MGI:1914917	Alkbh8	alkB homolog 8, tRNA methyltransferase	protein coding gene	MP:0002590	increased mean corpuscular volume
ALKBH8	Moderate	MGI:1914917	Alkbh8	alkB homolog 8, tRNA methyltransferase	protein coding gene	MP:0002599	increased mean platelet volume
ALKBH8	Moderate	MGI:1914917	Alkbh8	alkB homolog 8, tRNA methyltransferase	protein coding gene	MP:0002968	increased circulating alkaline phosphatase level
CFAP70	Moderate	MGI:1923920	Cfap70	cilia and flagella associated protein 70	protein coding gene	MP:0000440	domed cranium
CFAP70	Moderate	MGI:1923920	Cfap70	cilia and flagella associated protein 70	protein coding gene	MP:0001891	hydrocephaly
CFAP70	Moderate	MGI:1923920	Cfap70	cilia and flagella associated protein 70	protein coding gene	MP:0001925	male infertility
CFAP70	Moderate	MGI:1923920	Cfap70	cilia and flagella associated protein 70	protein coding gene	MP:0002675	asthenozoospermia
CFAP70	Moderate	MGI:1923920	Cfap70	cilia and flagella associated protein 70	protein coding gene	MP:0002687	oligozoospermia
CFAP70	Moderate	MGI:1923920	Cfap70	cilia and flagella associated protein 70	protein coding gene	MP:0008545	absent sperm flagellum
CFAP70	Moderate	MGI:1923920	Cfap70	cilia and flagella associated protein 70	protein coding gene	MP:0008892	abnormal sperm flagellum morphology
CFAP70	Moderate	MGI:1923920	Cfap70	cilia and flagella associated protein 70	protein coding gene	MP:0009238	coiled sperm flagellum
CFAP70	Moderate	MGI:1923920	Cfap70	cilia and flagella associated protein 70	protein coding gene	MP:0009239	short sperm flagellum
CFAP70	Moderate	MGI:1923920	Cfap70	cilia and flagella associated protein 70	protein coding gene	MP:0009838	abnormal sperm axoneme morphology
CFAP70	Moderate	MGI:1923920	Cfap70	cilia and flagella associated protein 70	protein coding gene	MP:0011056	abnormal brain ependyma motile cilium morphology
CFAP70	Moderate	MGI:1923920	Cfap70	cilia and flagella associated protein 70	protein coding gene	MP:0011086	postnatal lethality, incomplete penetrance
CFAP70	Moderate	MGI:1923920	Cfap70	cilia and flagella associated protein 70	protein coding gene	MP:0011380	enlarged brain ventricles
CFAP70	Moderate	MGI:1923920	Cfap70	cilia and flagella associated protein 70	protein coding gene	MP:0030966	decreased brain ependyma motile cilium number
CFAP70	Moderate	MGI:1923920	Cfap70	cilia and flagella associated protein 70	protein coding gene	MP:0031352	absent sperm axonemal central pair
CFAP70	Moderate	MGI:1923920	Cfap70	cilia and flagella associated protein 70	protein coding gene	MP:0031356	abnormal outer dense fiber morphology
FRMD3	Moderate	MGI:2442466	Frmd3	FERM domain containing 3	protein coding gene	MP:0000221	decreased leukocyte cell number
FRMD3	Moderate	MGI:2442466	Frmd3	FERM domain containing 3	protein coding gene	MP:0001312	abnormal cornea morphology
FRMD3	Moderate	MGI:2442466	Frmd3	FERM domain containing 3	protein coding gene	MP:0001415	increased exploration in new environment
FRMD3	Moderate	MGI:2442466	Frmd3	FERM domain containing 3	protein coding gene	MP:0002574	increased vertical activity
ACTBL2	Moderate	MGI:2444552	Actbl2	actin, beta-like 2	protein coding gene
ZNF217	Moderate	MGI:2685408	Zfp217	zinc finger protein 217	protein coding gene	MP:0002891	increased insulin sensitivity
ZNF217	Moderate	MGI:2685408	Zfp217	zinc finger protein 217	protein coding gene	MP:0004889	increased energy expenditure
ZNF217	Moderate	MGI:2685408	Zfp217	zinc finger protein 217	protein coding gene	MP:0005289	increased oxygen consumption
ZNF217	Moderate	MGI:2685408	Zfp217	zinc finger protein 217	protein coding gene	MP:0005292	improved glucose tolerance
ZNF217	Moderate	MGI:2685408	Zfp217	zinc finger protein 217	protein coding gene	MP:0005459	decreased percent body fat/body weight
ZNF217	Moderate	MGI:2685408	Zfp217	zinc finger protein 217	protein coding gene	MP:0005659	decreased susceptibility to diet-induced obesity
ZNF217	Moderate	MGI:2685408	Zfp217	zinc finger protein 217	protein coding gene	MP:0008907	decreased total fat pad weight
ZNF217	Moderate	MGI:2685408	Zfp217	zinc finger protein 217	protein coding gene	MP:0008963	increased carbon dioxide production
ZNF217	Moderate	MGI:2685408	Zfp217	zinc finger protein 217	protein coding gene	MP:0009269	decreased fat cell size
ZNF217	Moderate	MGI:2685408	Zfp217	zinc finger protein 217	protein coding gene	MP:0011091	prenatal lethality, complete penetrance
ZNF217	Moderate	MGI:2685408	Zfp217	zinc finger protein 217	protein coding gene	MP:0011167	abnormal adipose tissue development
ADCY3	Moderate	MGI:99675	Adcy3	adenylate cyclase 3	protein coding gene	MP:0000242	impaired fertilization
ADCY3	Moderate	MGI:99675	Adcy3	adenylate cyclase 3	protein coding gene	MP:0000774	decreased brain size
ADCY3	Moderate	MGI:99675	Adcy3	adenylate cyclase 3	protein coding gene	MP:0000819	abnormal olfactory bulb morphology
ADCY3	Moderate	MGI:99675	Adcy3	adenylate cyclase 3	protein coding gene	MP:0001261	obese
ADCY3	Moderate	MGI:99675	Adcy3	adenylate cyclase 3	protein coding gene	MP:0001262	decreased body weight
ADCY3	Moderate	MGI:99675	Adcy3	adenylate cyclase 3	protein coding gene	MP:0001360	abnormal social investigation
ADCY3	Moderate	MGI:99675	Adcy3	adenylate cyclase 3	protein coding gene	MP:0001399	hyperactivity
ADCY3	Moderate	MGI:99675	Adcy3	adenylate cyclase 3	protein coding gene	MP:0001413	abnormal response to new environment
ADCY3	Moderate	MGI:99675	Adcy3	adenylate cyclase 3	protein coding gene	MP:0001433	polyphagia
ADCY3	Moderate	MGI:99675	Adcy3	adenylate cyclase 3	protein coding gene	MP:0001442	decreased grooming behavior
ADCY3	Moderate	MGI:99675	Adcy3	adenylate cyclase 3	protein coding gene	MP:0001447	abnormal nest building behavior
ADCY3	Moderate	MGI:99675	Adcy3	adenylate cyclase 3	protein coding gene	MP:0001458	abnormal object recognition memory
ADCY3	Moderate	MGI:99675	Adcy3	adenylate cyclase 3	protein coding gene	MP:0001473	reduced long-term potentiation
ADCY3	Moderate	MGI:99675	Adcy3	adenylate cyclase 3	protein coding gene	MP:0001745	increased circulating corticosterone level
ADCY3	Moderate	MGI:99675	Adcy3	adenylate cyclase 3	protein coding gene	MP:0001922	reduced male fertility
ADCY3	Moderate	MGI:99675	Adcy3	adenylate cyclase 3	protein coding gene	MP:0001923	reduced female fertility
ADCY3	Moderate	MGI:99675	Adcy3	adenylate cyclase 3	protein coding gene	MP:0001935	decreased litter size
ADCY3	Moderate	MGI:99675	Adcy3	adenylate cyclase 3	protein coding gene	MP:0001983	abnormal olfactory system physiology
ADCY3	Moderate	MGI:99675	Adcy3	adenylate cyclase 3	protein coding gene	MP:0001984	abnormal olfaction
ADCY3	Moderate	MGI:99675	Adcy3	adenylate cyclase 3	protein coding gene	MP:0002161	abnormal fertility/fecundity
ADCY3	Moderate	MGI:99675	Adcy3	adenylate cyclase 3	protein coding gene	MP:0002169	no abnormal phenotype detected
ADCY3	Moderate	MGI:99675	Adcy3	adenylate cyclase 3	protein coding gene	MP:0002175	decreased brain weight
ADCY3	Moderate	MGI:99675	Adcy3	adenylate cyclase 3	protein coding gene	MP:0002206	abnormal CNS synaptic transmission
ADCY3	Moderate	MGI:99675	Adcy3	adenylate cyclase 3	protein coding gene	MP:0002573	behavioral despair
ADCY3	Moderate	MGI:99675	Adcy3	adenylate cyclase 3	protein coding gene	MP:0002608	increased hematocrit
ADCY3	Moderate	MGI:99675	Adcy3	adenylate cyclase 3	protein coding gene	MP:0002675	asthenozoospermia
ADCY3	Moderate	MGI:99675	Adcy3	adenylate cyclase 3	protein coding gene	MP:0002727	decreased circulating insulin level
ADCY3	Moderate	MGI:99675	Adcy3	adenylate cyclase 3	protein coding gene	MP:0002912	abnormal excitatory postsynaptic potential
ADCY3	Moderate	MGI:99675	Adcy3	adenylate cyclase 3	protein coding gene	MP:0003353	decreased circulating renin level
ADCY3	Moderate	MGI:99675	Adcy3	adenylate cyclase 3	protein coding gene	MP:0003360	abnormal depression-related behavior
ADCY3	Moderate	MGI:99675	Adcy3	adenylate cyclase 3	protein coding gene	MP:0003666	impaired sperm capacitation
ADCY3	Moderate	MGI:99675	Adcy3	adenylate cyclase 3	protein coding gene	MP:0003961	decreased lean body mass
ADCY3	Moderate	MGI:99675	Adcy3	adenylate cyclase 3	protein coding gene	MP:0004512	anosmia
ADCY3	Moderate	MGI:99675	Adcy3	adenylate cyclase 3	protein coding gene	MP:0004811	abnormal neuron physiology
ADCY3	Moderate	MGI:99675	Adcy3	adenylate cyclase 3	protein coding gene	MP:0005289	increased oxygen consumption
ADCY3	Moderate	MGI:99675	Adcy3	adenylate cyclase 3	protein coding gene	MP:0005459	decreased percent body fat/body weight
ADCY3	Moderate	MGI:99675	Adcy3	adenylate cyclase 3	protein coding gene	MP:0005528	decreased renal glomerular filtration rate
ADCY3	Moderate	MGI:99675	Adcy3	adenylate cyclase 3	protein coding gene	MP:0005553	increased circulating creatinine level
ADCY3	Moderate	MGI:99675	Adcy3	adenylate cyclase 3	protein coding gene	MP:0005560	decreased circulating glucose level
ADCY3	Moderate	MGI:99675	Adcy3	adenylate cyclase 3	protein coding gene	MP:0005564	increased hemoglobin content
ADCY3	Moderate	MGI:99675	Adcy3	adenylate cyclase 3	protein coding gene	MP:0005659	decreased susceptibility to diet-induced obesity
ADCY3	Moderate	MGI:99675	Adcy3	adenylate cyclase 3	protein coding gene	MP:0005668	decreased circulating leptin level
ADCY3	Moderate	MGI:99675	Adcy3	adenylate cyclase 3	protein coding gene	MP:0008263	abnormal hippocampus CA1 region morphology
ADCY3	Moderate	MGI:99675	Adcy3	adenylate cyclase 3	protein coding gene	MP:0008283	small hippocampus
ADCY3	Moderate	MGI:99675	Adcy3	adenylate cyclase 3	protein coding gene	MP:0008432	abnormal long-term spatial reference memory
ADCY3	Moderate	MGI:99675	Adcy3	adenylate cyclase 3	protein coding gene	MP:0008544	impaired olfaction
ADCY3	Moderate	MGI:99675	Adcy3	adenylate cyclase 3	protein coding gene	MP:0009133	decreased white fat cell size
ADCY3	Moderate	MGI:99675	Adcy3	adenylate cyclase 3	protein coding gene	MP:0009136	decreased brown fat cell size
ADCY3	Moderate	MGI:99675	Adcy3	adenylate cyclase 3	protein coding gene	MP:0010024	increased total body fat amount
ADCY3	Moderate	MGI:99675	Adcy3	adenylate cyclase 3	protein coding gene	MP:0010025	decreased total body fat amount
ADCY3	Moderate	MGI:99675	Adcy3	adenylate cyclase 3	protein coding gene	MP:0011085	postnatal lethality, complete penetrance
ADCY3	Moderate	MGI:99675	Adcy3	adenylate cyclase 3	protein coding gene	MP:0011086	postnatal lethality, incomplete penetrance
ADCY3	Moderate	MGI:99675	Adcy3	adenylate cyclase 3	protein coding gene	MP:0011110	preweaning lethality, incomplete penetrance
ADCY3	Moderate	MGI:99675	Adcy3	adenylate cyclase 3	protein coding gene	MP:0012014	abnormal olfactory neuron innervation pattern
ADCY3	Moderate	MGI:99675	Adcy3	adenylate cyclase 3	protein coding gene	MP:0012287	increased frequency of paradoxical sleep
ADCY3	Moderate	MGI:99675	Adcy3	adenylate cyclase 3	protein coding gene	MP:0012289	abnormal non-rapid eye movement sleep pattern
ADCY3	Moderate	MGI:99675	Adcy3	adenylate cyclase 3	protein coding gene	MP:0012307	impaired spatial learning
ADCY3	Moderate	MGI:99675	Adcy3	adenylate cyclase 3	protein coding gene	MP:0012460	decreased dentate gyrus size
ADCY3	Moderate	MGI:99675	Adcy3	adenylate cyclase 3	protein coding gene	MP:0013288	premature acrosome reaction
ADCY3	Moderate	MGI:99675	Adcy3	adenylate cyclase 3	protein coding gene	MP:0020083	decreased hippocampus volume
ADCY3	Moderate	MGI:99675	Adcy3	adenylate cyclase 3	protein coding gene	MP:0020478	abnormal circadian sleep/wake cycle
ADCY3	Moderate	MGI:99675	Adcy3	adenylate cyclase 3	protein coding gene	MP:0021090	abnormal dendrite arborization pattern
ADCY3	Moderate	MGI:99675	Adcy3	adenylate cyclase 3	protein coding gene	MP:0031268	decreased susceptibility to diet-induced hepatic steatosis
ADCY3	Moderate	MGI:99675	Adcy3	adenylate cyclase 3	protein coding gene	MP:0031392	hypoactivity
ADCY3	Moderate	MGI:1341110	Adcy8	adenylate cyclase 8	protein coding gene	MP:0001265	decreased body size
ADCY3	Moderate	MGI:1341110	Adcy8	adenylate cyclase 8	protein coding gene	MP:0001364	decreased anxiety-related response
ADCY3	Moderate	MGI:1341110	Adcy8	adenylate cyclase 8	protein coding gene	MP:0001899	absent long-term depression
ADCY3	Moderate	MGI:1341110	Adcy8	adenylate cyclase 8	protein coding gene	MP:0003463	abnormal single cell response
ADCY3	Moderate	MGI:1341110	Adcy8	adenylate cyclase 8	protein coding gene	MP:0003963	abnormal corticosterone level
ADCY3	Moderate	MGI:1341110	Adcy8	adenylate cyclase 8	protein coding gene	MP:0005584	abnormal enzyme/coenzyme activity
ADCY3	Moderate	MGI:1341110	Adcy8	adenylate cyclase 8	protein coding gene	MP:0008531	increased chemical nociceptive threshold
AKAP12	Moderate	MGI:1932576	Akap12	A kinase anchor protein 12	protein coding gene	MP:0000274	enlarged heart
AKAP12	Moderate	MGI:1932576	Akap12	A kinase anchor protein 12	protein coding gene	MP:0000278	abnormal myocardial fiber morphology
AKAP12	Moderate	MGI:1932576	Akap12	A kinase anchor protein 12	protein coding gene	MP:0000875	abnormal cerebellar Purkinje cell layer
AKAP12	Moderate	MGI:1932576	Akap12	A kinase anchor protein 12	protein coding gene	MP:0001158	abnormal prostate gland morphology
AKAP12	Moderate	MGI:1932576	Akap12	A kinase anchor protein 12	protein coding gene	MP:0001175	abnormal lung morphology
AKAP12	Moderate	MGI:1932576	Akap12	A kinase anchor protein 12	protein coding gene	MP:0001513	limb grasping
AKAP12	Moderate	MGI:1932576	Akap12	A kinase anchor protein 12	protein coding gene	MP:0001860	liver inflammation
AKAP12	Moderate	MGI:1932576	Akap12	A kinase anchor protein 12	protein coding gene	MP:0001924	infertility
AKAP12	Moderate	MGI:1932576	Akap12	A kinase anchor protein 12	protein coding gene	MP:0002083	premature death
AKAP12	Moderate	MGI:1932576	Akap12	A kinase anchor protein 12	protein coding gene	MP:0002169	no abnormal phenotype detected
AKAP12	Moderate	MGI:1932576	Akap12	A kinase anchor protein 12	protein coding gene	MP:0002683	delayed fertility
AKAP12	Moderate	MGI:1932576	Akap12	A kinase anchor protein 12	protein coding gene	MP:0003607	abnormal prostate gland physiology
AKAP12	Moderate	MGI:1932576	Akap12	A kinase anchor protein 12	protein coding gene	MP:0003921	abnormal heart left ventricle morphology
AKAP12	Moderate	MGI:1932576	Akap12	A kinase anchor protein 12	protein coding gene	MP:0004215	abnormal myocardial fiber physiology
AKAP12	Moderate	MGI:1932576	Akap12	A kinase anchor protein 12	protein coding gene	MP:0004961	increased prostate gland weight
AKAP12	Moderate	MGI:1932576	Akap12	A kinase anchor protein 12	protein coding gene	MP:0005305	prostate gland anterior lobe hyperplasia
AKAP12	Moderate	MGI:1932576	Akap12	A kinase anchor protein 12	protein coding gene	MP:0006113	abnormal heart septum morphology
AKAP12	Moderate	MGI:1932576	Akap12	A kinase anchor protein 12	protein coding gene	MP:0008476	increased spleen red pulp amount
AKAP12	Moderate	MGI:1932576	Akap12	A kinase anchor protein 12	protein coding gene	MP:0008975	delayed male fertility
AKAP12	Moderate	MGI:1932576	Akap12	A kinase anchor protein 12	protein coding gene	MP:0008976	delayed female fertility
AKAP12	Moderate	MGI:1932576	Akap12	A kinase anchor protein 12	protein coding gene	MP:0011951	increased cardiac stroke volume
AKAP12	Moderate	MGI:1932576	Akap12	A kinase anchor protein 12	protein coding gene	MP:0031365	prostate gland ventral lobe hyperplasia
AKAP12	Moderate	MGI:1932576	Akap12	A kinase anchor protein 12	protein coding gene	MP:0031635	increased heart left ventricle muscle contractility
NEDD4	Moderate	MGI:97297	Nedd4	neural precursor cell expressed, developmentally down-regulated 4	protein coding gene	MP:0000063	decreased bone mineral density
NEDD4	Moderate	MGI:97297	Nedd4	neural precursor cell expressed, developmentally down-regulated 4	protein coding gene	MP:0000107	abnormal frontal bone morphology
NEDD4	Moderate	MGI:97297	Nedd4	neural precursor cell expressed, developmentally down-regulated 4	protein coding gene	MP:0000111	cleft palate
NEDD4	Moderate	MGI:97297	Nedd4	neural precursor cell expressed, developmentally down-regulated 4	protein coding gene	MP:0000218	increased leukocyte cell number
NEDD4	Moderate	MGI:97297	Nedd4	neural precursor cell expressed, developmentally down-regulated 4	protein coding gene	MP:0000382	underdeveloped hair follicles
NEDD4	Moderate	MGI:97297	Nedd4	neural precursor cell expressed, developmentally down-regulated 4	protein coding gene	MP:0000428	abnormal craniofacial morphology
NEDD4	Moderate	MGI:97297	Nedd4	neural precursor cell expressed, developmentally down-regulated 4	protein coding gene	MP:0000455	abnormal maxilla morphology
NEDD4	Moderate	MGI:97297	Nedd4	neural precursor cell expressed, developmentally down-regulated 4	protein coding gene	MP:0000458	abnormal mandible morphology
NEDD4	Moderate	MGI:97297	Nedd4	neural precursor cell expressed, developmentally down-regulated 4	protein coding gene	MP:0000736	delayed muscle development
NEDD4	Moderate	MGI:97297	Nedd4	neural precursor cell expressed, developmentally down-regulated 4	protein coding gene	MP:0000745	tremors
NEDD4	Moderate	MGI:97297	Nedd4	neural precursor cell expressed, developmentally down-regulated 4	protein coding gene	MP:0001081	abnormal cranial ganglia morphology
NEDD4	Moderate	MGI:97297	Nedd4	neural precursor cell expressed, developmentally down-regulated 4	protein coding gene	MP:0001093	small trigeminal ganglion
NEDD4	Moderate	MGI:97297	Nedd4	neural precursor cell expressed, developmentally down-regulated 4	protein coding gene	MP:0001096	abnormal glossopharyngeal ganglion morphology
NEDD4	Moderate	MGI:97297	Nedd4	neural precursor cell expressed, developmentally down-regulated 4	protein coding gene	MP:0001100	abnormal vagus ganglion morphology
NEDD4	Moderate	MGI:97297	Nedd4	neural precursor cell expressed, developmentally down-regulated 4	protein coding gene	MP:0001116	small gonad
NEDD4	Moderate	MGI:97297	Nedd4	neural precursor cell expressed, developmentally down-regulated 4	protein coding gene	MP:0001262	decreased body weight
NEDD4	Moderate	MGI:97297	Nedd4	neural precursor cell expressed, developmentally down-regulated 4	protein coding gene	MP:0001402	decreased locomotor activity
NEDD4	Moderate	MGI:97297	Nedd4	neural precursor cell expressed, developmentally down-regulated 4	protein coding gene	MP:0001406	abnormal gait
NEDD4	Moderate	MGI:97297	Nedd4	neural precursor cell expressed, developmentally down-regulated 4	protein coding gene	MP:0001698	decreased embryo size
NEDD4	Moderate	MGI:97297	Nedd4	neural precursor cell expressed, developmentally down-regulated 4	protein coding gene	MP:0001732	postnatal growth retardation
NEDD4	Moderate	MGI:97297	Nedd4	neural precursor cell expressed, developmentally down-regulated 4	protein coding gene	MP:0001828	abnormal T cell activation
NEDD4	Moderate	MGI:97297	Nedd4	neural precursor cell expressed, developmentally down-regulated 4	protein coding gene	MP:0001914	hemorrhage
NEDD4	Moderate	MGI:97297	Nedd4	neural precursor cell expressed, developmentally down-regulated 4	protein coding gene	MP:0001930	abnormal meiosis
NEDD4	Moderate	MGI:97297	Nedd4	neural precursor cell expressed, developmentally down-regulated 4	protein coding gene	MP:0002058	neonatal lethality
NEDD4	Moderate	MGI:97297	Nedd4	neural precursor cell expressed, developmentally down-regulated 4	protein coding gene	MP:0002116	abnormal craniofacial bone morphology
NEDD4	Moderate	MGI:97297	Nedd4	neural precursor cell expressed, developmentally down-regulated 4	protein coding gene	MP:0002210	abnormal sex determination
NEDD4	Moderate	MGI:97297	Nedd4	neural precursor cell expressed, developmentally down-regulated 4	protein coding gene	MP:0002494	increased IgM level
NEDD4	Moderate	MGI:97297	Nedd4	neural precursor cell expressed, developmentally down-regulated 4	protein coding gene	MP:0002820	abnormal premaxilla morphology
NEDD4	Moderate	MGI:97297	Nedd4	neural precursor cell expressed, developmentally down-regulated 4	protein coding gene	MP:0002882	abnormal neuron morphology
NEDD4	Moderate	MGI:97297	Nedd4	neural precursor cell expressed, developmentally down-regulated 4	protein coding gene	MP:0002995	primary sex reversal
NEDD4	Moderate	MGI:97297	Nedd4	neural precursor cell expressed, developmentally down-regulated 4	protein coding gene	MP:0003830	abnormal testis development
NEDD4	Moderate	MGI:97297	Nedd4	neural precursor cell expressed, developmentally down-regulated 4	protein coding gene	MP:0004016	decreased bone mass
NEDD4	Moderate	MGI:97297	Nedd4	neural precursor cell expressed, developmentally down-regulated 4	protein coding gene	MP:0004109	abnormal Sertoli cell development
NEDD4	Moderate	MGI:97297	Nedd4	neural precursor cell expressed, developmentally down-regulated 4	protein coding gene	MP:0004200	decreased fetal size
NEDD4	Moderate	MGI:97297	Nedd4	neural precursor cell expressed, developmentally down-regulated 4	protein coding gene	MP:0004201	fetal growth retardation
NEDD4	Moderate	MGI:97297	Nedd4	neural precursor cell expressed, developmentally down-regulated 4	protein coding gene	MP:0004445	small exoccipital bone
NEDD4	Moderate	MGI:97297	Nedd4	neural precursor cell expressed, developmentally down-regulated 4	protein coding gene	MP:0004447	small basioccipital bone
NEDD4	Moderate	MGI:97297	Nedd4	neural precursor cell expressed, developmentally down-regulated 4	protein coding gene	MP:0004540	small maxilla
NEDD4	Moderate	MGI:97297	Nedd4	neural precursor cell expressed, developmentally down-regulated 4	protein coding gene	MP:0004592	small mandible
NEDD4	Moderate	MGI:97297	Nedd4	neural precursor cell expressed, developmentally down-regulated 4	protein coding gene	MP:0004610	small vertebrae
NEDD4	Moderate	MGI:97297	Nedd4	neural precursor cell expressed, developmentally down-regulated 4	protein coding gene	MP:0004753	abnormal miniature excitatory postsynaptic currents
NEDD4	Moderate	MGI:97297	Nedd4	neural precursor cell expressed, developmentally down-regulated 4	protein coding gene	MP:0004792	abnormal synaptic vesicle number
NEDD4	Moderate	MGI:97297	Nedd4	neural precursor cell expressed, developmentally down-regulated 4	protein coding gene	MP:0004924	abnormal behavior
NEDD4	Moderate	MGI:97297	Nedd4	neural precursor cell expressed, developmentally down-regulated 4	protein coding gene	MP:0005013	increased lymphocyte cell number
NEDD4	Moderate	MGI:97297	Nedd4	neural precursor cell expressed, developmentally down-regulated 4	protein coding gene	MP:0005015	increased T cell number
NEDD4	Moderate	MGI:97297	Nedd4	neural precursor cell expressed, developmentally down-regulated 4	protein coding gene	MP:0005017	decreased B cell number
NEDD4	Moderate	MGI:97297	Nedd4	neural precursor cell expressed, developmentally down-regulated 4	protein coding gene	MP:0005095	decreased T cell proliferation
NEDD4	Moderate	MGI:97297	Nedd4	neural precursor cell expressed, developmentally down-regulated 4	protein coding gene	MP:0005293	impaired glucose tolerance
NEDD4	Moderate	MGI:97297	Nedd4	neural precursor cell expressed, developmentally down-regulated 4	protein coding gene	MP:0005554	decreased circulating creatinine level
NEDD4	Moderate	MGI:97297	Nedd4	neural precursor cell expressed, developmentally down-regulated 4	protein coding gene	MP:0005652	sex reversal
NEDD4	Moderate	MGI:97297	Nedd4	neural precursor cell expressed, developmentally down-regulated 4	protein coding gene	MP:0006254	thin cerebral cortex
NEDD4	Moderate	MGI:97297	Nedd4	neural precursor cell expressed, developmentally down-regulated 4	protein coding gene	MP:0008074	increased CD4-positive, alpha-beta T cell number
NEDD4	Moderate	MGI:97297	Nedd4	neural precursor cell expressed, developmentally down-regulated 4	protein coding gene	MP:0008078	increased CD8-positive, alpha-beta T cell number
NEDD4	Moderate	MGI:97297	Nedd4	neural precursor cell expressed, developmentally down-regulated 4	protein coding gene	MP:0008143	abnormal dendrite morphology
NEDD4	Moderate	MGI:97297	Nedd4	neural precursor cell expressed, developmentally down-regulated 4	protein coding gene	MP:0008495	decreased IgG1 level
NEDD4	Moderate	MGI:97297	Nedd4	neural precursor cell expressed, developmentally down-regulated 4	protein coding gene	MP:0008497	decreased IgG2b level
NEDD4	Moderate	MGI:97297	Nedd4	neural precursor cell expressed, developmentally down-regulated 4	protein coding gene	MP:0008498	decreased IgG3 level
NEDD4	Moderate	MGI:97297	Nedd4	neural precursor cell expressed, developmentally down-regulated 4	protein coding gene	MP:0008540	abnormal cerebral hemisphere morphology
NEDD4	Moderate	MGI:97297	Nedd4	neural precursor cell expressed, developmentally down-regulated 4	protein coding gene	MP:0008688	decreased interleukin-2 secretion
NEDD4	Moderate	MGI:97297	Nedd4	neural precursor cell expressed, developmentally down-regulated 4	protein coding gene	MP:0009403	increased variability of skeletal muscle fiber size
NEDD4	Moderate	MGI:97297	Nedd4	neural precursor cell expressed, developmentally down-regulated 4	protein coding gene	MP:0009404	centrally nucleated skeletal muscle fibers
NEDD4	Moderate	MGI:97297	Nedd4	neural precursor cell expressed, developmentally down-regulated 4	protein coding gene	MP:0009431	decreased fetal weight
NEDD4	Moderate	MGI:97297	Nedd4	neural precursor cell expressed, developmentally down-regulated 4	protein coding gene	MP:0009538	abnormal synapse morphology
NEDD4	Moderate	MGI:97297	Nedd4	neural precursor cell expressed, developmentally down-regulated 4	protein coding gene	MP:0009674	decreased birth weight
NEDD4	Moderate	MGI:97297	Nedd4	neural precursor cell expressed, developmentally down-regulated 4	protein coding gene	MP:0009888	palatal shelves fail to meet at midline
NEDD4	Moderate	MGI:97297	Nedd4	neural precursor cell expressed, developmentally down-regulated 4	protein coding gene	MP:0010052	increased grip strength
NEDD4	Moderate	MGI:97297	Nedd4	neural precursor cell expressed, developmentally down-regulated 4	protein coding gene	MP:0011089	perinatal lethality, complete penetrance
NEDD4	Moderate	MGI:97297	Nedd4	neural precursor cell expressed, developmentally down-regulated 4	protein coding gene	MP:0011091	prenatal lethality, complete penetrance
NEDD4	Moderate	MGI:97297	Nedd4	neural precursor cell expressed, developmentally down-regulated 4	protein coding gene	MP:0011099	lethality throughout fetal growth and development, complete penetrance
NEDD4	Moderate	MGI:97297	Nedd4	neural precursor cell expressed, developmentally down-regulated 4	protein coding gene	MP:0011100	preweaning lethality, complete penetrance
NEDD4	Moderate	MGI:97297	Nedd4	neural precursor cell expressed, developmentally down-regulated 4	protein coding gene	MP:0011109	lethality throughout fetal growth and development, incomplete penetrance
NEDD4	Moderate	MGI:97297	Nedd4	neural precursor cell expressed, developmentally down-regulated 4	protein coding gene	MP:0011270	decreased excitatory postsynaptic current amplitude
NEDD4	Moderate	MGI:97297	Nedd4	neural precursor cell expressed, developmentally down-regulated 4	protein coding gene	MP:0011704	decreased fibroblast proliferation
NEDD4	Moderate	MGI:97297	Nedd4	neural precursor cell expressed, developmentally down-regulated 4	protein coding gene	MP:0012701	increased embryonic neuroepithelium apoptosis
NEDD4	Moderate	MGI:97297	Nedd4	neural precursor cell expressed, developmentally down-regulated 4	protein coding gene	MP:0012745	abnormal neural crest cell physiology
NEDD4	Moderate	MGI:97297	Nedd4	neural precursor cell expressed, developmentally down-regulated 4	protein coding gene	MP:0012755	decreased cranial neural crest cell number
NEDD4	Moderate	MGI:97297	Nedd4	neural precursor cell expressed, developmentally down-regulated 4	protein coding gene	MP:0012761	increased cranial neural crest cell apoptosis
NEDD4	Moderate	MGI:97297	Nedd4	neural precursor cell expressed, developmentally down-regulated 4	protein coding gene	MP:0020040	decreased bone ossification
NEDD4	Moderate	MGI:97297	Nedd4	neural precursor cell expressed, developmentally down-regulated 4	protein coding gene	MP:0020870	decreased thigmotaxis
NEDD4	Moderate	MGI:97297	Nedd4	neural precursor cell expressed, developmentally down-regulated 4	protein coding gene	MP:0030049	prominent forehead
NEDD4	Moderate	MGI:97297	Nedd4	neural precursor cell expressed, developmentally down-regulated 4	protein coding gene	MP:0030320	abnormal temporal bone tympanic part morphology
NEDD4	Moderate	MGI:97297	Nedd4	neural precursor cell expressed, developmentally down-regulated 4	protein coding gene	MP:0031443	abnormal tongue position
NEDD4	Moderate	MGI:97297	Nedd4	neural precursor cell expressed, developmentally down-regulated 4	protein coding gene	MP:0031458	absent palate bones
LOC122229273	Moderate	No associated gene
TAF1D	Moderate	MGI:1922566	Taf1d	TATA-box binding protein associated factor, RNA polymerase I, D	protein coding gene	MP:0011100	preweaning lethality, complete penetrance
IFT74	Moderate	MGI:1914944	Ift74	intraflagellar transport 74	protein coding gene	MP:0000284	double outlet right ventricle
IFT74	Moderate	MGI:1914944	Ift74	intraflagellar transport 74	protein coding gene	MP:0001513	limb grasping
IFT74	Moderate	MGI:1914944	Ift74	intraflagellar transport 74	protein coding gene	MP:0001925	male infertility
IFT74	Moderate	MGI:1914944	Ift74	intraflagellar transport 74	protein coding gene	MP:0001932	abnormal spermiogenesis
IFT74	Moderate	MGI:1914944	Ift74	intraflagellar transport 74	protein coding gene	MP:0002132	abnormal respiratory system morphology
IFT74	Moderate	MGI:1914944	Ift74	intraflagellar transport 74	protein coding gene	MP:0002216	abnormal seminiferous tubule morphology
IFT74	Moderate	MGI:1914944	Ift74	intraflagellar transport 74	protein coding gene	MP:0002675	asthenozoospermia
IFT74	Moderate	MGI:1914944	Ift74	intraflagellar transport 74	protein coding gene	MP:0002687	oligozoospermia
IFT74	Moderate	MGI:1914944	Ift74	intraflagellar transport 74	protein coding gene	MP:0004133	heterotaxia
IFT74	Moderate	MGI:1914944	Ift74	intraflagellar transport 74	protein coding gene	MP:0004182	abnormal spermiation
IFT74	Moderate	MGI:1914944	Ift74	intraflagellar transport 74	protein coding gene	MP:0004884	abnormal testis physiology
IFT74	Moderate	MGI:1914944	Ift74	intraflagellar transport 74	protein coding gene	MP:0005578	teratozoospermia
IFT74	Moderate	MGI:1914944	Ift74	intraflagellar transport 74	protein coding gene	MP:0006063	abnormal inferior vena cava morphology
IFT74	Moderate	MGI:1914944	Ift74	intraflagellar transport 74	protein coding gene	MP:0006380	abnormal spermatid morphology
IFT74	Moderate	MGI:1914944	Ift74	intraflagellar transport 74	protein coding gene	MP:0008545	absent sperm flagellum
IFT74	Moderate	MGI:1914944	Ift74	intraflagellar transport 74	protein coding gene	MP:0009230	abnormal sperm head morphology
IFT74	Moderate	MGI:1914944	Ift74	intraflagellar transport 74	protein coding gene	MP:0009239	short sperm flagellum
IFT74	Moderate	MGI:1914944	Ift74	intraflagellar transport 74	protein coding gene	MP:0009838	abnormal sperm axoneme morphology
IFT74	Moderate	MGI:1914944	Ift74	intraflagellar transport 74	protein coding gene	MP:0010406	common atrium
IFT74	Moderate	MGI:1914944	Ift74	intraflagellar transport 74	protein coding gene	MP:0010412	atrioventricular septal defect
IFT74	Moderate	MGI:1914944	Ift74	intraflagellar transport 74	protein coding gene	MP:0010975	abnormal lung lobe morphology
IFT74	Moderate	MGI:1914944	Ift74	intraflagellar transport 74	protein coding gene	MP:0011667	double outlet right ventricle with atrioventricular septal defect
IFT74	Moderate	MGI:1914944	Ift74	intraflagellar transport 74	protein coding gene	MP:0020869	immotile sperm
IFT74	Moderate	MGI:1914944	Ift74	intraflagellar transport 74	protein coding gene	MP:0031352	absent sperm axonemal central pair
LOC122207632	Moderate	No associated gene
CCER2	Moderate	MGI:3645242	Ccer2	coiled-coil glutamate-rich protein 2	protein coding gene
RFX8	Moderate	MGI:3588206	Rfx8	regulatory factor X 8	protein coding gene	MP:0001925	male infertility
RFX8	Moderate	MGI:3588206	Rfx8	regulatory factor X 8	protein coding gene	MP:0001926	female infertility
MND1	Moderate	MGI:1924165	Mnd1	meiotic nuclear divisions 1	protein coding gene	MP:0001156	abnormal spermatogenesis
MND1	Moderate	MGI:1924165	Mnd1	meiotic nuclear divisions 1	protein coding gene	MP:0001929	abnormal gametogenesis
MND1	Moderate	MGI:1924165	Mnd1	meiotic nuclear divisions 1	protein coding gene	MP:0005169	abnormal male meiosis
ENAM	Moderate	MGI:1333772	Enam	enamelin	protein coding gene	MP:0000063	decreased bone mineral density
ENAM	Moderate	MGI:1333772	Enam	enamelin	protein coding gene	MP:0000122	premature tooth eruption
ENAM	Moderate	MGI:1333772	Enam	enamelin	protein coding gene	MP:0000130	abnormal trabecular bone morphology
ENAM	Moderate	MGI:1333772	Enam	enamelin	protein coding gene	MP:0000208	decreased hematocrit
ENAM	Moderate	MGI:1333772	Enam	enamelin	protein coding gene	MP:0000266	abnormal heart morphology
ENAM	Moderate	MGI:1333772	Enam	enamelin	protein coding gene	MP:0000274	enlarged heart
ENAM	Moderate	MGI:1333772	Enam	enamelin	protein coding gene	MP:0000452	abnormal mouth morphology
ENAM	Moderate	MGI:1333772	Enam	enamelin	protein coding gene	MP:0001102	small superior vagus ganglion
ENAM	Moderate	MGI:1333772	Enam	enamelin	protein coding gene	MP:0001258	decreased body length
ENAM	Moderate	MGI:1333772	Enam	enamelin	protein coding gene	MP:0001262	decreased body weight
ENAM	Moderate	MGI:1333772	Enam	enamelin	protein coding gene	MP:0001664	abnormal digestion
ENAM	Moderate	MGI:1333772	Enam	enamelin	protein coding gene	MP:0002100	abnormal tooth morphology
ENAM	Moderate	MGI:1333772	Enam	enamelin	protein coding gene	MP:0002576	abnormal enamel morphology
ENAM	Moderate	MGI:1333772	Enam	enamelin	protein coding gene	MP:0002577	reduced enamel thickness
ENAM	Moderate	MGI:1333772	Enam	enamelin	protein coding gene	MP:0002590	increased mean corpuscular volume
ENAM	Moderate	MGI:1333772	Enam	enamelin	protein coding gene	MP:0002644	decreased circulating triglyceride level
ENAM	Moderate	MGI:1333772	Enam	enamelin	protein coding gene	MP:0002649	abnormal enamel rod pattern
ENAM	Moderate	MGI:1333772	Enam	enamelin	protein coding gene	MP:0002650	abnormal ameloblast morphology
ENAM	Moderate	MGI:1333772	Enam	enamelin	protein coding gene	MP:0002689	abnormal molar morphology
ENAM	Moderate	MGI:1333772	Enam	enamelin	protein coding gene	MP:0002817	abnormal tooth mineralization
ENAM	Moderate	MGI:1333772	Enam	enamelin	protein coding gene	MP:0002875	decreased erythrocyte cell number
ENAM	Moderate	MGI:1333772	Enam	enamelin	protein coding gene	MP:0003053	delayed tooth eruption
ENAM	Moderate	MGI:1333772	Enam	enamelin	protein coding gene	MP:0003404	absent enamel
ENAM	Moderate	MGI:1333772	Enam	enamelin	protein coding gene	MP:0003797	abnormal compact bone morphology
ENAM	Moderate	MGI:1333772	Enam	enamelin	protein coding gene	MP:0003932	abnormal molar crown morphology
ENAM	Moderate	MGI:1333772	Enam	enamelin	protein coding gene	MP:0003960	increased lean body mass
ENAM	Moderate	MGI:1333772	Enam	enamelin	protein coding gene	MP:0005179	decreased circulating cholesterol level
ENAM	Moderate	MGI:1333772	Enam	enamelin	protein coding gene	MP:0005358	abnormal incisor morphology
ENAM	Moderate	MGI:1333772	Enam	enamelin	protein coding gene	MP:0005584	abnormal enzyme/coenzyme activity
ENAM	Moderate	MGI:1333772	Enam	enamelin	protein coding gene	MP:0006086	decreased body mass index
ENAM	Moderate	MGI:1333772	Enam	enamelin	protein coding gene	MP:0008851	decreased hemoglobin concentration distribution width
ENAM	Moderate	MGI:1333772	Enam	enamelin	protein coding gene	MP:0009709	hydrometra
ENAM	Moderate	MGI:1333772	Enam	enamelin	protein coding gene	MP:0010025	decreased total body fat amount
ENAM	Moderate	MGI:1333772	Enam	enamelin	protein coding gene	MP:0010096	abnormal incisor color
ENAM	Moderate	MGI:1333772	Enam	enamelin	protein coding gene	MP:0010124	decreased bone mineral content
ENAM	Moderate	MGI:1333772	Enam	enamelin	protein coding gene	MP:0010747	abnormal enamel organ morphology
ENAM	Moderate	MGI:1333772	Enam	enamelin	protein coding gene	MP:0010968	decreased compact bone area
ENAM	Moderate	MGI:1333772	Enam	enamelin	protein coding gene	MP:0011584	increased alkaline phosphatase activity
ENAM	Moderate	MGI:1333772	Enam	enamelin	protein coding gene	MP:0011894	decreased circulating transferrin level
ENAM	Moderate	MGI:1333772	Enam	enamelin	protein coding gene	MP:0030136	abnormal lower incisor morphology
ENAM	Moderate	MGI:1333772	Enam	enamelin	protein coding gene	MP:0030137	abnormal upper incisor morphology
ENAM	Moderate	MGI:1333772	Enam	enamelin	protein coding gene	MP:0030138	abnormal lower incisor color
ENAM	Moderate	MGI:1333772	Enam	enamelin	protein coding gene	MP:0030139	abnormal upper incisor color
ENAM	Moderate	MGI:1333772	Enam	enamelin	protein coding gene	MP:0030220	mandibular cyst
ENAM	Moderate	MGI:1333772	Enam	enamelin	protein coding gene	MP:0030221	maxillary cyst
ENAM	Moderate	MGI:1333772	Enam	enamelin	protein coding gene	MP:0030450	abnormal enamel mineralization
ENAM	Moderate	MGI:1333772	Enam	enamelin	protein coding gene	MP:0030457	abnormal molar cusp morphology
ENAM	Moderate	MGI:1333772	Enam	enamelin	protein coding gene	MP:0030458	abnormal tooth wear
ENAM	Moderate	MGI:1333772	Enam	enamelin	protein coding gene	MP:0030459	abnormal tooth attrition
ENAM	Moderate	MGI:1333772	Enam	enamelin	protein coding gene	MP:0030514	absent Tomes' process
LOC122219320	Moderate	No associated gene
LOC122224030	Moderate	No associated gene
SCLY	Moderate	MGI:1355310	Scly	selenocysteine lyase	protein coding gene	MP:0001463	abnormal spatial learning
MUC20	Moderate	MGI:2385039	Muc20	mucin 20	protein coding gene
CHST15	Moderate	MGI:1924840	Chst15	carbohydrate sulfotransferase 15	protein coding gene	MP:0000359	abnormal mast cell morphology
CHST15	Moderate	MGI:1924840	Chst15	carbohydrate sulfotransferase 15	protein coding gene	MP:0001935	decreased litter size
OAS3	Moderate	MGI:2180850	Oas3	2'-5' oligoadenylate synthetase 3	protein coding gene
LOC122205506	Moderate	No associated gene
DDX52	Moderate	MGI:1925644	Ddx52	DExD box helicase 52	protein coding gene	MP:0001262	decreased body weight
DDX52	Moderate	MGI:1925644	Ddx52	DExD box helicase 52	protein coding gene	MP:0002896	abnormal bone mineralization
DDX52	Moderate	MGI:1925644	Ddx52	DExD box helicase 52	protein coding gene	MP:0008045	decreased NK cell number
LOC122206048	Moderate	No associated gene
LOC122206002	Moderate	No associated gene
RGS9	Moderate	MGI:1338824	Rgs9	regulator of G-protein signaling 9	protein coding gene	MP:0004021	abnormal rod electrophysiology
RGS9	Moderate	MGI:1338824	Rgs9	regulator of G-protein signaling 9	protein coding gene	MP:0005253	abnormal eye physiology
RGS9	Moderate	MGI:2384418	Rgs9bp	regulator of G-protein signalling 9 binding protein	protein coding gene	MP:0005253	abnormal eye physiology
RYR1	Moderate	MGI:99659	Ryr1	ryanodine receptor 1, skeletal muscle	protein coding gene	MP:0000005	increased brown adipose tissue amount
RYR1	Moderate	MGI:99659	Ryr1	ryanodine receptor 1, skeletal muscle	protein coding gene	MP:0000060	delayed bone ossification
RYR1	Moderate	MGI:99659	Ryr1	ryanodine receptor 1, skeletal muscle	protein coding gene	MP:0000150	abnormal rib morphology
RYR1	Moderate	MGI:99659	Ryr1	ryanodine receptor 1, skeletal muscle	protein coding gene	MP:0000160	kyphosis
RYR1	Moderate	MGI:99659	Ryr1	ryanodine receptor 1, skeletal muscle	protein coding gene	MP:0000382	underdeveloped hair follicles
RYR1	Moderate	MGI:99659	Ryr1	ryanodine receptor 1, skeletal muscle	protein coding gene	MP:0000440	domed cranium
RYR1	Moderate	MGI:99659	Ryr1	ryanodine receptor 1, skeletal muscle	protein coding gene	MP:0000733	abnormal muscle development
RYR1	Moderate	MGI:99659	Ryr1	ryanodine receptor 1, skeletal muscle	protein coding gene	MP:0000738	impaired muscle contractility
RYR1	Moderate	MGI:99659	Ryr1	ryanodine receptor 1, skeletal muscle	protein coding gene	MP:0000747	muscle weakness
RYR1	Moderate	MGI:99659	Ryr1	ryanodine receptor 1, skeletal muscle	protein coding gene	MP:0000751	myopathy
RYR1	Moderate	MGI:99659	Ryr1	ryanodine receptor 1, skeletal muscle	protein coding gene	MP:0000753	paralysis
RYR1	Moderate	MGI:99659	Ryr1	ryanodine receptor 1, skeletal muscle	protein coding gene	MP:0000755	hindlimb paralysis
RYR1	Moderate	MGI:99659	Ryr1	ryanodine receptor 1, skeletal muscle	protein coding gene	MP:0000759	abnormal skeletal muscle morphology
RYR1	Moderate	MGI:99659	Ryr1	ryanodine receptor 1, skeletal muscle	protein coding gene	MP:0001191	abnormal skin condition
RYR1	Moderate	MGI:99659	Ryr1	ryanodine receptor 1, skeletal muscle	protein coding gene	MP:0001198	tight skin
RYR1	Moderate	MGI:99659	Ryr1	ryanodine receptor 1, skeletal muscle	protein coding gene	MP:0001201	translucent skin
RYR1	Moderate	MGI:99659	Ryr1	ryanodine receptor 1, skeletal muscle	protein coding gene	MP:0001243	abnormal dermal layer morphology
RYR1	Moderate	MGI:99659	Ryr1	ryanodine receptor 1, skeletal muscle	protein coding gene	MP:0001258	decreased body length
RYR1	Moderate	MGI:99659	Ryr1	ryanodine receptor 1, skeletal muscle	protein coding gene	MP:0001260	increased body weight
RYR1	Moderate	MGI:99659	Ryr1	ryanodine receptor 1, skeletal muscle	protein coding gene	MP:0001262	decreased body weight
RYR1	Moderate	MGI:99659	Ryr1	ryanodine receptor 1, skeletal muscle	protein coding gene	MP:0001392	abnormal locomotor behavior
RYR1	Moderate	MGI:99659	Ryr1	ryanodine receptor 1, skeletal muscle	protein coding gene	MP:0001402	decreased locomotor activity
RYR1	Moderate	MGI:99659	Ryr1	ryanodine receptor 1, skeletal muscle	protein coding gene	MP:0001404	no spontaneous movement
RYR1	Moderate	MGI:99659	Ryr1	ryanodine receptor 1, skeletal muscle	protein coding gene	MP:0001491	unresponsive to tactile stimuli
RYR1	Moderate	MGI:99659	Ryr1	ryanodine receptor 1, skeletal muscle	protein coding gene	MP:0001504	abnormal posture
RYR1	Moderate	MGI:99659	Ryr1	ryanodine receptor 1, skeletal muscle	protein coding gene	MP:0001575	cyanosis
RYR1	Moderate	MGI:99659	Ryr1	ryanodine receptor 1, skeletal muscle	protein coding gene	MP:0001777	abnormal body temperature homeostasis
RYR1	Moderate	MGI:99659	Ryr1	ryanodine receptor 1, skeletal muscle	protein coding gene	MP:0001785	edema
RYR1	Moderate	MGI:99659	Ryr1	ryanodine receptor 1, skeletal muscle	protein coding gene	MP:0001786	skin edema
RYR1	Moderate	MGI:99659	Ryr1	ryanodine receptor 1, skeletal muscle	protein coding gene	MP:0001953	respiratory failure
RYR1	Moderate	MGI:99659	Ryr1	ryanodine receptor 1, skeletal muscle	protein coding gene	MP:0001954	respiratory distress
RYR1	Moderate	MGI:99659	Ryr1	ryanodine receptor 1, skeletal muscle	protein coding gene	MP:0002083	premature death
RYR1	Moderate	MGI:99659	Ryr1	ryanodine receptor 1, skeletal muscle	protein coding gene	MP:0002106	abnormal muscle physiology
RYR1	Moderate	MGI:99659	Ryr1	ryanodine receptor 1, skeletal muscle	protein coding gene	MP:0002109	abnormal limb morphology
RYR1	Moderate	MGI:99659	Ryr1	ryanodine receptor 1, skeletal muscle	protein coding gene	MP:0002114	abnormal axial skeleton morphology
RYR1	Moderate	MGI:99659	Ryr1	ryanodine receptor 1, skeletal muscle	protein coding gene	MP:0002279	abnormal diaphragm morphology
RYR1	Moderate	MGI:99659	Ryr1	ryanodine receptor 1, skeletal muscle	protein coding gene	MP:0002318	hypercapnia
RYR1	Moderate	MGI:99659	Ryr1	ryanodine receptor 1, skeletal muscle	protein coding gene	MP:0002841	impaired skeletal muscle contractility
RYR1	Moderate	MGI:99659	Ryr1	ryanodine receptor 1, skeletal muscle	protein coding gene	MP:0003030	acidemia
RYR1	Moderate	MGI:99659	Ryr1	ryanodine receptor 1, skeletal muscle	protein coding gene	MP:0003052	omphalocele
RYR1	Moderate	MGI:99659	Ryr1	ryanodine receptor 1, skeletal muscle	protein coding gene	MP:0003081	abnormal soleus morphology
RYR1	Moderate	MGI:99659	Ryr1	ryanodine receptor 1, skeletal muscle	protein coding gene	MP:0003084	abnormal skeletal muscle fiber morphology
RYR1	Moderate	MGI:99659	Ryr1	ryanodine receptor 1, skeletal muscle	protein coding gene	MP:0003157	impaired muscle relaxation
RYR1	Moderate	MGI:99659	Ryr1	ryanodine receptor 1, skeletal muscle	protein coding gene	MP:0004032	abnormal interventricular groove morphology
RYR1	Moderate	MGI:99659	Ryr1	ryanodine receptor 1, skeletal muscle	protein coding gene	MP:0004087	abnormal muscle fiber morphology
RYR1	Moderate	MGI:99659	Ryr1	ryanodine receptor 1, skeletal muscle	protein coding gene	MP:0004088	abnormal sarcoplasmic reticulum morphology
RYR1	Moderate	MGI:99659	Ryr1	ryanodine receptor 1, skeletal muscle	protein coding gene	MP:0004090	abnormal sarcomere morphology
RYR1	Moderate	MGI:99659	Ryr1	ryanodine receptor 1, skeletal muscle	protein coding gene	MP:0004091	abnormal Z line morphology
RYR1	Moderate	MGI:99659	Ryr1	ryanodine receptor 1, skeletal muscle	protein coding gene	MP:0004111	abnormal coronary artery morphology
RYR1	Moderate	MGI:99659	Ryr1	ryanodine receptor 1, skeletal muscle	protein coding gene	MP:0004145	abnormal muscle electrophysiology
RYR1	Moderate	MGI:99659	Ryr1	ryanodine receptor 1, skeletal muscle	protein coding gene	MP:0004174	abnormal spine curvature
RYR1	Moderate	MGI:99659	Ryr1	ryanodine receptor 1, skeletal muscle	protein coding gene	MP:0004201	fetal growth retardation
RYR1	Moderate	MGI:99659	Ryr1	ryanodine receptor 1, skeletal muscle	protein coding gene	MP:0004231	abnormal calcium ion homeostasis
RYR1	Moderate	MGI:99659	Ryr1	ryanodine receptor 1, skeletal muscle	protein coding gene	MP:0004674	thin ribs
RYR1	Moderate	MGI:99659	Ryr1	ryanodine receptor 1, skeletal muscle	protein coding gene	MP:0004819	decreased skeletal muscle mass
RYR1	Moderate	MGI:99659	Ryr1	ryanodine receptor 1, skeletal muscle	protein coding gene	MP:0004952	increased spleen weight
RYR1	Moderate	MGI:99659	Ryr1	ryanodine receptor 1, skeletal muscle	protein coding gene	MP:0005247	abnormal extraocular muscle morphology
RYR1	Moderate	MGI:99659	Ryr1	ryanodine receptor 1, skeletal muscle	protein coding gene	MP:0005369	muscle phenotype
RYR1	Moderate	MGI:99659	Ryr1	ryanodine receptor 1, skeletal muscle	protein coding gene	MP:0005378	growth/size/body region phenotype
RYR1	Moderate	MGI:99659	Ryr1	ryanodine receptor 1, skeletal muscle	protein coding gene	MP:0005380	embryo phenotype
RYR1	Moderate	MGI:99659	Ryr1	ryanodine receptor 1, skeletal muscle	protein coding gene	MP:0005391	vision/eye phenotype
RYR1	Moderate	MGI:99659	Ryr1	ryanodine receptor 1, skeletal muscle	protein coding gene	MP:0005573	increased pulmonary respiratory rate
RYR1	Moderate	MGI:99659	Ryr1	ryanodine receptor 1, skeletal muscle	protein coding gene	MP:0005620	abnormal muscle contractility
RYR1	Moderate	MGI:99659	Ryr1	ryanodine receptor 1, skeletal muscle	protein coding gene	MP:0005621	abnormal cell physiology
RYR1	Moderate	MGI:99659	Ryr1	ryanodine receptor 1, skeletal muscle	protein coding gene	MP:0005627	increased circulating potassium level
RYR1	Moderate	MGI:99659	Ryr1	ryanodine receptor 1, skeletal muscle	protein coding gene	MP:0006036	abnormal mitochondrial physiology
RYR1	Moderate	MGI:99659	Ryr1	ryanodine receptor 1, skeletal muscle	protein coding gene	MP:0008489	slow postnatal weight gain
RYR1	Moderate	MGI:99659	Ryr1	ryanodine receptor 1, skeletal muscle	protein coding gene	MP:0008872	abnormal physiological response to xenobiotic
RYR1	Moderate	MGI:99659	Ryr1	ryanodine receptor 1, skeletal muscle	protein coding gene	MP:0008873	increased physiological sensitivity to xenobiotic
RYR1	Moderate	MGI:99659	Ryr1	ryanodine receptor 1, skeletal muscle	protein coding gene	MP:0009045	muscle tetany
RYR1	Moderate	MGI:99659	Ryr1	ryanodine receptor 1, skeletal muscle	protein coding gene	MP:0009046	muscle twitch
RYR1	Moderate	MGI:99659	Ryr1	ryanodine receptor 1, skeletal muscle	protein coding gene	MP:0009400	decreased skeletal muscle fiber size
RYR1	Moderate	MGI:99659	Ryr1	ryanodine receptor 1, skeletal muscle	protein coding gene	MP:0009402	decreased skeletal muscle fiber diameter
RYR1	Moderate	MGI:99659	Ryr1	ryanodine receptor 1, skeletal muscle	protein coding gene	MP:0009403	increased variability of skeletal muscle fiber size
RYR1	Moderate	MGI:99659	Ryr1	ryanodine receptor 1, skeletal muscle	protein coding gene	MP:0009404	centrally nucleated skeletal muscle fibers
RYR1	Moderate	MGI:99659	Ryr1	ryanodine receptor 1, skeletal muscle	protein coding gene	MP:0009406	decreased skeletal muscle fiber number
RYR1	Moderate	MGI:99659	Ryr1	ryanodine receptor 1, skeletal muscle	protein coding gene	MP:0009411	abnormal skeletal muscle fiber triad morphology
RYR1	Moderate	MGI:99659	Ryr1	ryanodine receptor 1, skeletal muscle	protein coding gene	MP:0009412	skeletal muscle fiber degeneration
RYR1	Moderate	MGI:99659	Ryr1	ryanodine receptor 1, skeletal muscle	protein coding gene	MP:0009415	skeletal muscle degeneration
RYR1	Moderate	MGI:99659	Ryr1	ryanodine receptor 1, skeletal muscle	protein coding gene	MP:0009674	decreased birth weight
RYR1	Moderate	MGI:99659	Ryr1	ryanodine receptor 1, skeletal muscle	protein coding gene	MP:0009703	decreased birth body size
RYR1	Moderate	MGI:99659	Ryr1	ryanodine receptor 1, skeletal muscle	protein coding gene	MP:0009746	enhanced behavioral response to xenobiotic
RYR1	Moderate	MGI:99659	Ryr1	ryanodine receptor 1, skeletal muscle	protein coding gene	MP:0009763	increased susceptibility to induced morbidity/mortality
RYR1	Moderate	MGI:99659	Ryr1	ryanodine receptor 1, skeletal muscle	protein coding gene	MP:0009766	increased susceptibility to xenobiotic induced morbidity/mortality
RYR1	Moderate	MGI:99659	Ryr1	ryanodine receptor 1, skeletal muscle	protein coding gene	MP:0009890	cleft secondary palate
RYR1	Moderate	MGI:99659	Ryr1	ryanodine receptor 1, skeletal muscle	protein coding gene	MP:0010025	decreased total body fat amount
RYR1	Moderate	MGI:99659	Ryr1	ryanodine receptor 1, skeletal muscle	protein coding gene	MP:0010053	decreased grip strength
RYR1	Moderate	MGI:99659	Ryr1	ryanodine receptor 1, skeletal muscle	protein coding gene	MP:0010099	abnormal thoracic cage shape
RYR1	Moderate	MGI:99659	Ryr1	ryanodine receptor 1, skeletal muscle	protein coding gene	MP:0010239	decreased skeletal muscle weight
RYR1	Moderate	MGI:99659	Ryr1	ryanodine receptor 1, skeletal muscle	protein coding gene	MP:0010378	increased respiratory quotient
RYR1	Moderate	MGI:99659	Ryr1	ryanodine receptor 1, skeletal muscle	protein coding gene	MP:0010404	ostium primum atrial septal defect
RYR1	Moderate	MGI:99659	Ryr1	ryanodine receptor 1, skeletal muscle	protein coding gene	MP:0010405	ostium secundum atrial septal defect
RYR1	Moderate	MGI:99659	Ryr1	ryanodine receptor 1, skeletal muscle	protein coding gene	MP:0011016	increased core body temperature
RYR1	Moderate	MGI:99659	Ryr1	ryanodine receptor 1, skeletal muscle	protein coding gene	MP:0011087	neonatal lethality, complete penetrance
RYR1	Moderate	MGI:99659	Ryr1	ryanodine receptor 1, skeletal muscle	protein coding gene	MP:0011089	perinatal lethality, complete penetrance
RYR1	Moderate	MGI:99659	Ryr1	ryanodine receptor 1, skeletal muscle	protein coding gene	MP:0011099	lethality throughout fetal growth and development, complete penetrance
RYR1	Moderate	MGI:99659	Ryr1	ryanodine receptor 1, skeletal muscle	protein coding gene	MP:0011100	preweaning lethality, complete penetrance
RYR1	Moderate	MGI:99659	Ryr1	ryanodine receptor 1, skeletal muscle	protein coding gene	MP:0011633	abnormal mitochondrial shape
RYR1	Moderate	MGI:99659	Ryr1	ryanodine receptor 1, skeletal muscle	protein coding gene	MP:0011978	abnormal potassium ion homeostasis
RYR1	Moderate	MGI:99659	Ryr1	ryanodine receptor 1, skeletal muscle	protein coding gene	MP:0012082	delayed heart development
RYR1	Moderate	MGI:99659	Ryr1	ryanodine receptor 1, skeletal muscle	protein coding gene	MP:0012514	pectus excavatum
RYR1	Moderate	MGI:99659	Ryr1	ryanodine receptor 1, skeletal muscle	protein coding gene	MP:0014344	abnormal skeletal muscle fiber mitochondrial morphology
RYR1	Moderate	MGI:99659	Ryr1	ryanodine receptor 1, skeletal muscle	protein coding gene	MP:0020214	increased susceptibility to malignant hyperthermia
PLXNA4	Moderate	MGI:2179061	Plxna4	plexin A4	protein coding gene	MP:0000598	abnormal liver morphology
PLXNA4	Moderate	MGI:2179061	Plxna4	plexin A4	protein coding gene	MP:0000601	small liver
PLXNA4	Moderate	MGI:2179061	Plxna4	plexin A4	protein coding gene	MP:0000689	abnormal spleen morphology
PLXNA4	Moderate	MGI:2179061	Plxna4	plexin A4	protein coding gene	MP:0000692	small spleen
PLXNA4	Moderate	MGI:2179061	Plxna4	plexin A4	protein coding gene	MP:0000861	disorganized barrel cortex
PLXNA4	Moderate	MGI:2179061	Plxna4	plexin A4	protein coding gene	MP:0000968	abnormal sensory neuron innervation pattern
PLXNA4	Moderate	MGI:2179061	Plxna4	plexin A4	protein coding gene	MP:0001056	abnormal cranial nerve morphology
PLXNA4	Moderate	MGI:2179061	Plxna4	plexin A4	protein coding gene	MP:0001065	abnormal trigeminal nerve morphology
PLXNA4	Moderate	MGI:2179061	Plxna4	plexin A4	protein coding gene	MP:0001071	abnormal facial nerve morphology
PLXNA4	Moderate	MGI:2179061	Plxna4	plexin A4	protein coding gene	MP:0001073	abnormal glossopharyngeal nerve morphology
PLXNA4	Moderate	MGI:2179061	Plxna4	plexin A4	protein coding gene	MP:0001074	abnormal vagus nerve morphology
PLXNA4	Moderate	MGI:2179061	Plxna4	plexin A4	protein coding gene	MP:0001077	abnormal spinal nerve morphology
PLXNA4	Moderate	MGI:2179061	Plxna4	plexin A4	protein coding gene	MP:0001146	abnormal testis morphology
PLXNA4	Moderate	MGI:2179061	Plxna4	plexin A4	protein coding gene	MP:0001148	enlarged testis
PLXNA4	Moderate	MGI:2179061	Plxna4	plexin A4	protein coding gene	MP:0001258	decreased body length
PLXNA4	Moderate	MGI:2179061	Plxna4	plexin A4	protein coding gene	MP:0001289	persistence of hyaloid vascular system
PLXNA4	Moderate	MGI:2179061	Plxna4	plexin A4	protein coding gene	MP:0001304	cataract
PLXNA4	Moderate	MGI:2179061	Plxna4	plexin A4	protein coding gene	MP:0001399	hyperactivity
PLXNA4	Moderate	MGI:2179061	Plxna4	plexin A4	protein coding gene	MP:0001415	increased exploration in new environment
PLXNA4	Moderate	MGI:2179061	Plxna4	plexin A4	protein coding gene	MP:0002699	abnormal vitreous body morphology
PLXNA4	Moderate	MGI:2179061	Plxna4	plexin A4	protein coding gene	MP:0002761	abnormal hippocampal mossy fiber morphology
PLXNA4	Moderate	MGI:2179061	Plxna4	plexin A4	protein coding gene	MP:0002961	abnormal axon guidance
PLXNA4	Moderate	MGI:2179061	Plxna4	plexin A4	protein coding gene	MP:0005240	abnormal amacrine cell morphology
PLXNA4	Moderate	MGI:2179061	Plxna4	plexin A4	protein coding gene	MP:0005278	abnormal cholesterol homeostasis
PLXNA4	Moderate	MGI:2179061	Plxna4	plexin A4	protein coding gene	MP:0006243	impaired pupillary reflex
PLXNA4	Moderate	MGI:2179061	Plxna4	plexin A4	protein coding gene	MP:0008056	abnormal retina ganglion cell morphology
PLXNA4	Moderate	MGI:2179061	Plxna4	plexin A4	protein coding gene	MP:0008225	abnormal anterior commissure morphology
PLXNA4	Moderate	MGI:2179061	Plxna4	plexin A4	protein coding gene	MP:0008226	decreased anterior commissure size
PLXNA4	Moderate	MGI:2179061	Plxna4	plexin A4	protein coding gene	MP:0008259	abnormal optic disk morphology
PLXNA4	Moderate	MGI:2179061	Plxna4	plexin A4	protein coding gene	MP:0008312	abnormal sympathetic postganglionic fiber morphology
PLXNA4	Moderate	MGI:2179061	Plxna4	plexin A4	protein coding gene	MP:0008415	abnormal neurite morphology
PLXNA4	Moderate	MGI:2179061	Plxna4	plexin A4	protein coding gene	MP:0009937	abnormal neuron differentiation
PLXNA4	Moderate	MGI:2179061	Plxna4	plexin A4	protein coding gene	MP:0010859	abnormal anterior commissure pars anterior morphology
PLXNA4	Moderate	MGI:2179061	Plxna4	plexin A4	protein coding gene	MP:0010860	abnormal anterior commissure pars posterior morphology
RBM33	Moderate	MGI:1919670	Rbm33	RNA binding motif protein 33	protein coding gene	MP:0011100	preweaning lethality, complete penetrance
TTC7A	Moderate	MGI:1920999	Ttc7	tetratricopeptide repeat domain 7	protein coding gene	MP:0000192	abnormal mineral level
TTC7A	Moderate	MGI:1920999	Ttc7	tetratricopeptide repeat domain 7	protein coding gene	MP:0000208	decreased hematocrit
TTC7A	Moderate	MGI:1920999	Ttc7	tetratricopeptide repeat domain 7	protein coding gene	MP:0000218	increased leukocyte cell number
TTC7A	Moderate	MGI:1920999	Ttc7	tetratricopeptide repeat domain 7	protein coding gene	MP:0000240	extramedullary hematopoiesis
TTC7A	Moderate	MGI:1920999	Ttc7	tetratricopeptide repeat domain 7	protein coding gene	MP:0000245	abnormal erythropoiesis
TTC7A	Moderate	MGI:1920999	Ttc7	tetratricopeptide repeat domain 7	protein coding gene	MP:0000274	enlarged heart
TTC7A	Moderate	MGI:1920999	Ttc7	tetratricopeptide repeat domain 7	protein coding gene	MP:0000367	abnormal coat/ hair morphology
TTC7A	Moderate	MGI:1920999	Ttc7	tetratricopeptide repeat domain 7	protein coding gene	MP:0000414	alopecia
TTC7A	Moderate	MGI:1920999	Ttc7	tetratricopeptide repeat domain 7	protein coding gene	MP:0000416	sparse hair
TTC7A	Moderate	MGI:1920999	Ttc7	tetratricopeptide repeat domain 7	protein coding gene	MP:0000471	abnormal stomach epithelium morphology
TTC7A	Moderate	MGI:1920999	Ttc7	tetratricopeptide repeat domain 7	protein coding gene	MP:0000472	abnormal stomach non-glandular epithelium morphology
TTC7A	Moderate	MGI:1920999	Ttc7	tetratricopeptide repeat domain 7	protein coding gene	MP:0000579	abnormal nail morphology
TTC7A	Moderate	MGI:1920999	Ttc7	tetratricopeptide repeat domain 7	protein coding gene	MP:0000580	deformed nails
TTC7A	Moderate	MGI:1920999	Ttc7	tetratricopeptide repeat domain 7	protein coding gene	MP:0000599	enlarged liver
TTC7A	Moderate	MGI:1920999	Ttc7	tetratricopeptide repeat domain 7	protein coding gene	MP:0000600	liver hypoplasia
TTC7A	Moderate	MGI:1920999	Ttc7	tetratricopeptide repeat domain 7	protein coding gene	MP:0000603	pale liver
TTC7A	Moderate	MGI:1920999	Ttc7	tetratricopeptide repeat domain 7	protein coding gene	MP:0000607	abnormal hepatocyte morphology
TTC7A	Moderate	MGI:1920999	Ttc7	tetratricopeptide repeat domain 7	protein coding gene	MP:0000691	enlarged spleen
TTC7A	Moderate	MGI:1920999	Ttc7	tetratricopeptide repeat domain 7	protein coding gene	MP:0000706	small thymus
TTC7A	Moderate	MGI:1920999	Ttc7	tetratricopeptide repeat domain 7	protein coding gene	MP:0000711	thymus cortex hypoplasia
TTC7A	Moderate	MGI:1920999	Ttc7	tetratricopeptide repeat domain 7	protein coding gene	MP:0001191	abnormal skin condition
TTC7A	Moderate	MGI:1920999	Ttc7	tetratricopeptide repeat domain 7	protein coding gene	MP:0001192	scaly skin
TTC7A	Moderate	MGI:1920999	Ttc7	tetratricopeptide repeat domain 7	protein coding gene	MP:0001195	flaky skin
TTC7A	Moderate	MGI:1920999	Ttc7	tetratricopeptide repeat domain 7	protein coding gene	MP:0001212	skin lesions
TTC7A	Moderate	MGI:1920999	Ttc7	tetratricopeptide repeat domain 7	protein coding gene	MP:0001216	abnormal epidermal layer morphology
TTC7A	Moderate	MGI:1920999	Ttc7	tetratricopeptide repeat domain 7	protein coding gene	MP:0001219	thick epidermis
TTC7A	Moderate	MGI:1920999	Ttc7	tetratricopeptide repeat domain 7	protein coding gene	MP:0001220	epidermal necrosis
TTC7A	Moderate	MGI:1920999	Ttc7	tetratricopeptide repeat domain 7	protein coding gene	MP:0001222	epidermal hyperplasia
TTC7A	Moderate	MGI:1920999	Ttc7	tetratricopeptide repeat domain 7	protein coding gene	MP:0001239	abnormal epidermis stratum granulosum morphology
TTC7A	Moderate	MGI:1920999	Ttc7	tetratricopeptide repeat domain 7	protein coding gene	MP:0001242	hyperkeratosis
TTC7A	Moderate	MGI:1920999	Ttc7	tetratricopeptide repeat domain 7	protein coding gene	MP:0001243	abnormal dermal layer morphology
TTC7A	Moderate	MGI:1920999	Ttc7	tetratricopeptide repeat domain 7	protein coding gene	MP:0001246	mixed cellular infiltration to dermis
TTC7A	Moderate	MGI:1920999	Ttc7	tetratricopeptide repeat domain 7	protein coding gene	MP:0001262	decreased body weight
TTC7A	Moderate	MGI:1920999	Ttc7	tetratricopeptide repeat domain 7	protein coding gene	MP:0001529	abnormal vocalization
TTC7A	Moderate	MGI:1920999	Ttc7	tetratricopeptide repeat domain 7	protein coding gene	MP:0001577	anemia
TTC7A	Moderate	MGI:1920999	Ttc7	tetratricopeptide repeat domain 7	protein coding gene	MP:0001586	abnormal erythrocyte cell number
TTC7A	Moderate	MGI:1920999	Ttc7	tetratricopeptide repeat domain 7	protein coding gene	MP:0001770	abnormal iron level
TTC7A	Moderate	MGI:1920999	Ttc7	tetratricopeptide repeat domain 7	protein coding gene	MP:0001860	liver inflammation
TTC7A	Moderate	MGI:1920999	Ttc7	tetratricopeptide repeat domain 7	protein coding gene	MP:0001873	stomach inflammation
TTC7A	Moderate	MGI:1920999	Ttc7	tetratricopeptide repeat domain 7	protein coding gene	MP:0001874	acanthosis
TTC7A	Moderate	MGI:1920999	Ttc7	tetratricopeptide repeat domain 7	protein coding gene	MP:0002014	increased papilloma incidence
TTC7A	Moderate	MGI:1920999	Ttc7	tetratricopeptide repeat domain 7	protein coding gene	MP:0002075	abnormal coat/hair pigmentation
TTC7A	Moderate	MGI:1920999	Ttc7	tetratricopeptide repeat domain 7	protein coding gene	MP:0002082	postnatal lethality
TTC7A	Moderate	MGI:1920999	Ttc7	tetratricopeptide repeat domain 7	protein coding gene	MP:0002083	premature death
TTC7A	Moderate	MGI:1920999	Ttc7	tetratricopeptide repeat domain 7	protein coding gene	MP:0002095	abnormal skin pigmentation
TTC7A	Moderate	MGI:1920999	Ttc7	tetratricopeptide repeat domain 7	protein coding gene	MP:0002123	abnormal definitive hematopoiesis
TTC7A	Moderate	MGI:1920999	Ttc7	tetratricopeptide repeat domain 7	protein coding gene	MP:0002447	abnormal erythrocyte morphology
TTC7A	Moderate	MGI:1920999	Ttc7	tetratricopeptide repeat domain 7	protein coding gene	MP:0002591	decreased mean corpuscular volume
TTC7A	Moderate	MGI:1920999	Ttc7	tetratricopeptide repeat domain 7	protein coding gene	MP:0002594	low mean erythrocyte cell number
TTC7A	Moderate	MGI:1920999	Ttc7	tetratricopeptide repeat domain 7	protein coding gene	MP:0002640	reticulocytosis
TTC7A	Moderate	MGI:1920999	Ttc7	tetratricopeptide repeat domain 7	protein coding gene	MP:0002642	anisocytosis
TTC7A	Moderate	MGI:1920999	Ttc7	tetratricopeptide repeat domain 7	protein coding gene	MP:0002643	poikilocytosis
TTC7A	Moderate	MGI:1920999	Ttc7	tetratricopeptide repeat domain 7	protein coding gene	MP:0002655	abnormal keratinocyte morphology
TTC7A	Moderate	MGI:1920999	Ttc7	tetratricopeptide repeat domain 7	protein coding gene	MP:0002834	decreased heart weight
TTC7A	Moderate	MGI:1920999	Ttc7	tetratricopeptide repeat domain 7	protein coding gene	MP:0002874	decreased hemoglobin content
TTC7A	Moderate	MGI:1920999	Ttc7	tetratricopeptide repeat domain 7	protein coding gene	MP:0003427	parakeratosis
TTC7A	Moderate	MGI:1920999	Ttc7	tetratricopeptide repeat domain 7	protein coding gene	MP:0003717	pallor
TTC7A	Moderate	MGI:1920999	Ttc7	tetratricopeptide repeat domain 7	protein coding gene	MP:0003809	abnormal hair shaft morphology
TTC7A	Moderate	MGI:1920999	Ttc7	tetratricopeptide repeat domain 7	protein coding gene	MP:0003810	abnormal hair cuticle
TTC7A	Moderate	MGI:1920999	Ttc7	tetratricopeptide repeat domain 7	protein coding gene	MP:0003961	decreased lean body mass
TTC7A	Moderate	MGI:1920999	Ttc7	tetratricopeptide repeat domain 7	protein coding gene	MP:0004152	abnormal circulating iron level
TTC7A	Moderate	MGI:1920999	Ttc7	tetratricopeptide repeat domain 7	protein coding gene	MP:0004952	increased spleen weight
TTC7A	Moderate	MGI:1920999	Ttc7	tetratricopeptide repeat domain 7	protein coding gene	MP:0004956	decreased thymus weight
TTC7A	Moderate	MGI:1920999	Ttc7	tetratricopeptide repeat domain 7	protein coding gene	MP:0004969	pale kidney
TTC7A	Moderate	MGI:1920999	Ttc7	tetratricopeptide repeat domain 7	protein coding gene	MP:0005096	erythroblastosis
TTC7A	Moderate	MGI:1920999	Ttc7	tetratricopeptide repeat domain 7	protein coding gene	MP:0005097	polychromatophilia
TTC7A	Moderate	MGI:1920999	Ttc7	tetratricopeptide repeat domain 7	protein coding gene	MP:0005174	abnormal tail pigmentation
TTC7A	Moderate	MGI:1920999	Ttc7	tetratricopeptide repeat domain 7	protein coding gene	MP:0005505	thrombocytosis
TTC7A	Moderate	MGI:1920999	Ttc7	tetratricopeptide repeat domain 7	protein coding gene	MP:0008255	decreased megakaryocyte cell number
TTC7A	Moderate	MGI:1920999	Ttc7	tetratricopeptide repeat domain 7	protein coding gene	MP:0008476	increased spleen red pulp amount
TTC7A	Moderate	MGI:1920999	Ttc7	tetratricopeptide repeat domain 7	protein coding gene	MP:0008479	decreased spleen white pulp amount
TTC7A	Moderate	MGI:1920999	Ttc7	tetratricopeptide repeat domain 7	protein coding gene	MP:0008810	increased circulating iron level
TTC7A	Moderate	MGI:1920999	Ttc7	tetratricopeptide repeat domain 7	protein coding gene	MP:0009395	increased nucleated erythrocyte cell number
TTC7A	Moderate	MGI:1920999	Ttc7	tetratricopeptide repeat domain 7	protein coding gene	MP:0009600	hypergranulosis
TTC7A	Moderate	MGI:1920999	Ttc7	tetratricopeptide repeat domain 7	protein coding gene	MP:0009602	abnormal keratohyalin granule morphology
TTC7A	Moderate	MGI:1920999	Ttc7	tetratricopeptide repeat domain 7	protein coding gene	MP:0009675	orthokeratosis
TTC7A	Moderate	MGI:1920999	Ttc7	tetratricopeptide repeat domain 7	protein coding gene	MP:0010024	increased total body fat amount
TTC7A	Moderate	MGI:1920999	Ttc7	tetratricopeptide repeat domain 7	protein coding gene	MP:0010053	decreased grip strength
TTC7A	Moderate	MGI:1920999	Ttc7	tetratricopeptide repeat domain 7	protein coding gene	MP:0010176	dacryocytosis
TTC7A	Moderate	MGI:1920999	Ttc7	tetratricopeptide repeat domain 7	protein coding gene	MP:0010177	acanthocytosis
TTC7A	Moderate	MGI:1920999	Ttc7	tetratricopeptide repeat domain 7	protein coding gene	MP:0010784	abnormal forestomach morphology
TTC7A	Moderate	MGI:1920999	Ttc7	tetratricopeptide repeat domain 7	protein coding gene	MP:0010792	abnormal stomach mucosa morphology
TTC7A	Moderate	MGI:1920999	Ttc7	tetratricopeptide repeat domain 7	protein coding gene	MP:0011085	postnatal lethality, complete penetrance
TTC7A	Moderate	MGI:1920999	Ttc7	tetratricopeptide repeat domain 7	protein coding gene	MP:0011100	preweaning lethality, complete penetrance
TTC7A	Moderate	MGI:1920999	Ttc7	tetratricopeptide repeat domain 7	protein coding gene	MP:0011242	increased fetal derived definitive erythrocyte cell number
TTC7A	Moderate	MGI:1920999	Ttc7	tetratricopeptide repeat domain 7	protein coding gene	MP:0011413	colorless urine
TTC7A	Moderate	MGI:1920999	Ttc7	tetratricopeptide repeat domain 7	protein coding gene	MP:0013409	increased dendritic epidermal T cell number
TTC7A	Moderate	MGI:1920999	Ttc7	tetratricopeptide repeat domain 7	protein coding gene	MP:0013412	increased Langerhans cell number
INTU	Moderate	MGI:2443752	Intu	inturned planar cell polarity protein	protein coding gene	MP:0000166	abnormal chondrocyte morphology
INTU	Moderate	MGI:2443752	Intu	inturned planar cell polarity protein	protein coding gene	MP:0000269	abnormal heart looping
INTU	Moderate	MGI:2443752	Intu	inturned planar cell polarity protein	protein coding gene	MP:0000358	abnormal cell morphology
INTU	Moderate	MGI:2443752	Intu	inturned planar cell polarity protein	protein coding gene	MP:0000562	polydactyly
INTU	Moderate	MGI:2443752	Intu	inturned planar cell polarity protein	protein coding gene	MP:0000785	telencephalon hypoplasia
INTU	Moderate	MGI:2443752	Intu	inturned planar cell polarity protein	protein coding gene	MP:0000831	diencephalon hyperplasia
INTU	Moderate	MGI:2443752	Intu	inturned planar cell polarity protein	protein coding gene	MP:0000914	exencephaly
INTU	Moderate	MGI:2443752	Intu	inturned planar cell polarity protein	protein coding gene	MP:0000926	absent floor plate
INTU	Moderate	MGI:2443752	Intu	inturned planar cell polarity protein	protein coding gene	MP:0000927	small floor plate
INTU	Moderate	MGI:2443752	Intu	inturned planar cell polarity protein	protein coding gene	MP:0000937	abnormal motor neuron morphology
INTU	Moderate	MGI:2443752	Intu	inturned planar cell polarity protein	protein coding gene	MP:0001265	decreased body size
INTU	Moderate	MGI:2443752	Intu	inturned planar cell polarity protein	protein coding gene	MP:0001297	microphthalmia
INTU	Moderate	MGI:2443752	Intu	inturned planar cell polarity protein	protein coding gene	MP:0001704	abnormal dorsal-ventral axis patterning
INTU	Moderate	MGI:2443752	Intu	inturned planar cell polarity protein	protein coding gene	MP:0001732	postnatal growth retardation
INTU	Moderate	MGI:2443752	Intu	inturned planar cell polarity protein	protein coding gene	MP:0001785	edema
INTU	Moderate	MGI:2443752	Intu	inturned planar cell polarity protein	protein coding gene	MP:0001787	pericardial edema
INTU	Moderate	MGI:2443752	Intu	inturned planar cell polarity protein	protein coding gene	MP:0002169	no abnormal phenotype detected
INTU	Moderate	MGI:2443752	Intu	inturned planar cell polarity protein	protein coding gene	MP:0002825	abnormal notochord morphology
INTU	Moderate	MGI:2443752	Intu	inturned planar cell polarity protein	protein coding gene	MP:0003409	decreased width of hypertrophic chondrocyte zone
INTU	Moderate	MGI:2443752	Intu	inturned planar cell polarity protein	protein coding gene	MP:0003419	delayed endochondral bone ossification
INTU	Moderate	MGI:2443752	Intu	inturned planar cell polarity protein	protein coding gene	MP:0004203	abnormal cranial flexure morphology
INTU	Moderate	MGI:2443752	Intu	inturned planar cell polarity protein	protein coding gene	MP:0004574	broad limb buds
INTU	Moderate	MGI:2443752	Intu	inturned planar cell polarity protein	protein coding gene	MP:0005221	abnormal rostral-caudal axis patterning
INTU	Moderate	MGI:2443752	Intu	inturned planar cell polarity protein	protein coding gene	MP:0005650	abnormal limb bud morphology
INTU	Moderate	MGI:2443752	Intu	inturned planar cell polarity protein	protein coding gene	MP:0008146	asymmetric sternocostal joints
INTU	Moderate	MGI:2443752	Intu	inturned planar cell polarity protein	protein coding gene	MP:0008148	abnormal sternocostal joint morphology
INTU	Moderate	MGI:2443752	Intu	inturned planar cell polarity protein	protein coding gene	MP:0008277	abnormal sternum ossification
INTU	Moderate	MGI:2443752	Intu	inturned planar cell polarity protein	protein coding gene	MP:0009674	decreased birth weight
INTU	Moderate	MGI:2443752	Intu	inturned planar cell polarity protein	protein coding gene	MP:0011065	abnormal kidney epithelial cell primary cilium morphology
INTU	Moderate	MGI:2443752	Intu	inturned planar cell polarity protein	protein coding gene	MP:0011086	postnatal lethality, incomplete penetrance
INTU	Moderate	MGI:2443752	Intu	inturned planar cell polarity protein	protein coding gene	MP:0011099	lethality throughout fetal growth and development, complete penetrance
INTU	Moderate	MGI:2443752	Intu	inturned planar cell polarity protein	protein coding gene	MP:0011108	embryonic lethality during organogenesis, incomplete penetrance
INTU	Moderate	MGI:2443752	Intu	inturned planar cell polarity protein	protein coding gene	MP:0011998	decreased embryonic cilium length
INTU	Moderate	MGI:2443752	Intu	inturned planar cell polarity protein	protein coding gene	MP:0013197	decreased embryonic cilium number
INTU	Moderate	MGI:2443752	Intu	inturned planar cell polarity protein	protein coding gene	MP:0013202	abnormal cilium morphology
INTU	Moderate	MGI:2443752	Intu	inturned planar cell polarity protein	protein coding gene	MP:0013213	abnormal embryonic neuroepithelium primary cilium morphology
INTU	Moderate	MGI:2443752	Intu	inturned planar cell polarity protein	protein coding gene	MP:0021105	abnormal ventral interneuron 3 morphology
EVC	Moderate	MGI:1890596	Evc	EvC ciliary complex subunit 1	protein coding gene	MP:0000060	delayed bone ossification
EVC	Moderate	MGI:1890596	Evc	EvC ciliary complex subunit 1	protein coding gene	MP:0000079	abnormal basioccipital bone morphology
EVC	Moderate	MGI:1890596	Evc	EvC ciliary complex subunit 1	protein coding gene	MP:0000547	short limbs
EVC	Moderate	MGI:1890596	Evc	EvC ciliary complex subunit 1	protein coding gene	MP:0000558	abnormal tibia morphology
EVC	Moderate	MGI:1890596	Evc	EvC ciliary complex subunit 1	protein coding gene	MP:0001258	decreased body length
EVC	Moderate	MGI:1890596	Evc	EvC ciliary complex subunit 1	protein coding gene	MP:0001265	decreased body size
EVC	Moderate	MGI:1890596	Evc	EvC ciliary complex subunit 1	protein coding gene	MP:0001438	aphagia
EVC	Moderate	MGI:1890596	Evc	EvC ciliary complex subunit 1	protein coding gene	MP:0001924	infertility
EVC	Moderate	MGI:1890596	Evc	EvC ciliary complex subunit 1	protein coding gene	MP:0002100	abnormal tooth morphology
EVC	Moderate	MGI:1890596	Evc	EvC ciliary complex subunit 1	protein coding gene	MP:0002689	abnormal molar morphology
EVC	Moderate	MGI:1890596	Evc	EvC ciliary complex subunit 1	protein coding gene	MP:0002764	short tibia
EVC	Moderate	MGI:1890596	Evc	EvC ciliary complex subunit 1	protein coding gene	MP:0003109	short femur
EVC	Moderate	MGI:1890596	Evc	EvC ciliary complex subunit 1	protein coding gene	MP:0003409	decreased width of hypertrophic chondrocyte zone
EVC	Moderate	MGI:1890596	Evc	EvC ciliary complex subunit 1	protein coding gene	MP:0003662	abnormal long bone epiphyseal plate proliferative zone
EVC	Moderate	MGI:1890596	Evc	EvC ciliary complex subunit 1	protein coding gene	MP:0004351	short humerus
EVC	Moderate	MGI:1890596	Evc	EvC ciliary complex subunit 1	protein coding gene	MP:0004355	short radius
EVC	Moderate	MGI:1890596	Evc	EvC ciliary complex subunit 1	protein coding gene	MP:0004359	short ulna
EVC	Moderate	MGI:1890596	Evc	EvC ciliary complex subunit 1	protein coding gene	MP:0004604	abnormal vertebral pedicle morphology
EVC	Moderate	MGI:1890596	Evc	EvC ciliary complex subunit 1	protein coding gene	MP:0004672	short ribs
EVC	Moderate	MGI:1890596	Evc	EvC ciliary complex subunit 1	protein coding gene	MP:0004686	decreased length of long bones
EVC	Moderate	MGI:1890596	Evc	EvC ciliary complex subunit 1	protein coding gene	MP:0005358	abnormal incisor morphology
EVC	Moderate	MGI:1890596	Evc	EvC ciliary complex subunit 1	protein coding gene	MP:0010099	abnormal thoracic cage shape
EVC	Moderate	MGI:1890596	Evc	EvC ciliary complex subunit 1	protein coding gene	MP:0010103	small thoracic cage
EVC	Moderate	MGI:1890596	Evc	EvC ciliary complex subunit 1	protein coding gene	MP:0011085	postnatal lethality, complete penetrance
EVC	Moderate	MGI:1890596	Evc	EvC ciliary complex subunit 1	protein coding gene	MP:0011089	perinatal lethality, complete penetrance
EVC	Moderate	MGI:1890596	Evc	EvC ciliary complex subunit 1	protein coding gene	MP:0014107	premature chondrocyte differentiation
EVC	Moderate	MGI:1890596	Evc	EvC ciliary complex subunit 1	protein coding gene	MP:0030876	abnormal costochondral joint morphology
TEP1	Moderate	MGI:109583	Pten	phosphatase and tensin homolog	protein coding gene	MP:0000003	abnormal adipose tissue morphology
TEP1	Moderate	MGI:109583	Pten	phosphatase and tensin homolog	protein coding gene	MP:0000062	increased bone mineral density
TEP1	Moderate	MGI:109583	Pten	phosphatase and tensin homolog	protein coding gene	MP:0000065	abnormal bone marrow cavity morphology
TEP1	Moderate	MGI:109583	Pten	phosphatase and tensin homolog	protein coding gene	MP:0000131	abnormal long bone epiphysis morphology
TEP1	Moderate	MGI:109583	Pten	phosphatase and tensin homolog	protein coding gene	MP:0000160	kyphosis
TEP1	Moderate	MGI:109583	Pten	phosphatase and tensin homolog	protein coding gene	MP:0000163	abnormal cartilage morphology
TEP1	Moderate	MGI:109583	Pten	phosphatase and tensin homolog	protein coding gene	MP:0000165	abnormal long bone hypertrophic chondrocyte zone
TEP1	Moderate	MGI:109583	Pten	phosphatase and tensin homolog	protein coding gene	MP:0000166	abnormal chondrocyte morphology
TEP1	Moderate	MGI:109583	Pten	phosphatase and tensin homolog	protein coding gene	MP:0000189	hypoglycemia
TEP1	Moderate	MGI:109583	Pten	phosphatase and tensin homolog	protein coding gene	MP:0000218	increased leukocyte cell number
TEP1	Moderate	MGI:109583	Pten	phosphatase and tensin homolog	protein coding gene	MP:0000219	increased neutrophil cell number
TEP1	Moderate	MGI:109583	Pten	phosphatase and tensin homolog	protein coding gene	MP:0000220	increased monocyte cell number
TEP1	Moderate	MGI:109583	Pten	phosphatase and tensin homolog	protein coding gene	MP:0000240	extramedullary hematopoiesis
TEP1	Moderate	MGI:109583	Pten	phosphatase and tensin homolog	protein coding gene	MP:0000259	abnormal vascular development
TEP1	Moderate	MGI:109583	Pten	phosphatase and tensin homolog	protein coding gene	MP:0000266	abnormal heart morphology
TEP1	Moderate	MGI:109583	Pten	phosphatase and tensin homolog	protein coding gene	MP:0000274	enlarged heart
TEP1	Moderate	MGI:109583	Pten	phosphatase and tensin homolog	protein coding gene	MP:0000322	increased granulocyte number
TEP1	Moderate	MGI:109583	Pten	phosphatase and tensin homolog	protein coding gene	MP:0000333	decreased bone marrow cell number
TEP1	Moderate	MGI:109583	Pten	phosphatase and tensin homolog	protein coding gene	MP:0000343	abnormal response to cardiac infarction
TEP1	Moderate	MGI:109583	Pten	phosphatase and tensin homolog	protein coding gene	MP:0000351	increased cell proliferation
TEP1	Moderate	MGI:109583	Pten	phosphatase and tensin homolog	protein coding gene	MP:0000352	decreased cell proliferation
TEP1	Moderate	MGI:109583	Pten	phosphatase and tensin homolog	protein coding gene	MP:0000381	enlarged hair follicles
TEP1	Moderate	MGI:109583	Pten	phosphatase and tensin homolog	protein coding gene	MP:0000420	ruffled hair
TEP1	Moderate	MGI:109583	Pten	phosphatase and tensin homolog	protein coding gene	MP:0000434	megacephaly
TEP1	Moderate	MGI:109583	Pten	phosphatase and tensin homolog	protein coding gene	MP:0000477	abnormal intestine morphology
TEP1	Moderate	MGI:109583	Pten	phosphatase and tensin homolog	protein coding gene	MP:0000496	abnormal small intestine morphology
TEP1	Moderate	MGI:109583	Pten	phosphatase and tensin homolog	protein coding gene	MP:0000511	abnormal intestinal mucosa morphology
TEP1	Moderate	MGI:109583	Pten	phosphatase and tensin homolog	protein coding gene	MP:0000516	abnormal renal/urinary system morphology
TEP1	Moderate	MGI:109583	Pten	phosphatase and tensin homolog	protein coding gene	MP:0000519	hydronephrosis
TEP1	Moderate	MGI:109583	Pten	phosphatase and tensin homolog	protein coding gene	MP:0000534	abnormal ureter morphology
TEP1	Moderate	MGI:109583	Pten	phosphatase and tensin homolog	protein coding gene	MP:0000540	abnormal urinary bladder urothelium morphology
TEP1	Moderate	MGI:109583	Pten	phosphatase and tensin homolog	protein coding gene	MP:0000598	abnormal liver morphology
TEP1	Moderate	MGI:109583	Pten	phosphatase and tensin homolog	protein coding gene	MP:0000599	enlarged liver
TEP1	Moderate	MGI:109583	Pten	phosphatase and tensin homolog	protein coding gene	MP:0000603	pale liver
TEP1	Moderate	MGI:109583	Pten	phosphatase and tensin homolog	protein coding gene	MP:0000607	abnormal hepatocyte morphology
TEP1	Moderate	MGI:109583	Pten	phosphatase and tensin homolog	protein coding gene	MP:0000613	abnormal salivary gland morphology
TEP1	Moderate	MGI:109583	Pten	phosphatase and tensin homolog	protein coding gene	MP:0000630	mammary gland hyperplasia
TEP1	Moderate	MGI:109583	Pten	phosphatase and tensin homolog	protein coding gene	MP:0000659	prostate gland hyperplasia
TEP1	Moderate	MGI:109583	Pten	phosphatase and tensin homolog	protein coding gene	MP:0000662	abnormal branching of the mammary ductal tree
TEP1	Moderate	MGI:109583	Pten	phosphatase and tensin homolog	protein coding gene	MP:0000681	abnormal thyroid gland morphology
TEP1	Moderate	MGI:109583	Pten	phosphatase and tensin homolog	protein coding gene	MP:0000688	lymphoid hyperplasia
TEP1	Moderate	MGI:109583	Pten	phosphatase and tensin homolog	protein coding gene	MP:0000691	enlarged spleen
TEP1	Moderate	MGI:109583	Pten	phosphatase and tensin homolog	protein coding gene	MP:0000693	spleen hyperplasia
TEP1	Moderate	MGI:109583	Pten	phosphatase and tensin homolog	protein coding gene	MP:0000702	enlarged lymph nodes
TEP1	Moderate	MGI:109583	Pten	phosphatase and tensin homolog	protein coding gene	MP:0000709	enlarged thymus
TEP1	Moderate	MGI:109583	Pten	phosphatase and tensin homolog	protein coding gene	MP:0000755	hindlimb paralysis
TEP1	Moderate	MGI:109583	Pten	phosphatase and tensin homolog	protein coding gene	MP:0000780	abnormal corpus callosum morphology
TEP1	Moderate	MGI:109583	Pten	phosphatase and tensin homolog	protein coding gene	MP:0000789	thickened cerebral cortex
TEP1	Moderate	MGI:109583	Pten	phosphatase and tensin homolog	protein coding gene	MP:0000807	abnormal hippocampus morphology
TEP1	Moderate	MGI:109583	Pten	phosphatase and tensin homolog	protein coding gene	MP:0000811	hippocampal neuron degeneration
TEP1	Moderate	MGI:109583	Pten	phosphatase and tensin homolog	protein coding gene	MP:0000812	abnormal dentate gyrus morphology
TEP1	Moderate	MGI:109583	Pten	phosphatase and tensin homolog	protein coding gene	MP:0000813	abnormal hippocampus layer morphology
TEP1	Moderate	MGI:109583	Pten	phosphatase and tensin homolog	protein coding gene	MP:0000819	abnormal olfactory bulb morphology
TEP1	Moderate	MGI:109583	Pten	phosphatase and tensin homolog	protein coding gene	MP:0000849	abnormal cerebellum morphology
TEP1	Moderate	MGI:109583	Pten	phosphatase and tensin homolog	protein coding gene	MP:0000853	absent cerebellar foliation
TEP1	Moderate	MGI:109583	Pten	phosphatase and tensin homolog	protein coding gene	MP:0000854	abnormal cerebellum development
TEP1	Moderate	MGI:109583	Pten	phosphatase and tensin homolog	protein coding gene	MP:0000857	abnormal cerebellar foliation
TEP1	Moderate	MGI:109583	Pten	phosphatase and tensin homolog	protein coding gene	MP:0000858	abnormal metastatic potential
TEP1	Moderate	MGI:109583	Pten	phosphatase and tensin homolog	protein coding gene	MP:0000864	abnormal cerebellum vermis morphology
TEP1	Moderate	MGI:109583	Pten	phosphatase and tensin homolog	protein coding gene	MP:0000872	abnormal cerebellum external granule cell layer morphology
TEP1	Moderate	MGI:109583	Pten	phosphatase and tensin homolog	protein coding gene	MP:0000875	abnormal cerebellar Purkinje cell layer
TEP1	Moderate	MGI:109583	Pten	phosphatase and tensin homolog	protein coding gene	MP:0000876	Purkinje cell degeneration
TEP1	Moderate	MGI:109583	Pten	phosphatase and tensin homolog	protein coding gene	MP:0000877	abnormal Purkinje cell morphology
TEP1	Moderate	MGI:109583	Pten	phosphatase and tensin homolog	protein coding gene	MP:0000880	decreased Purkinje cell number
TEP1	Moderate	MGI:109583	Pten	phosphatase and tensin homolog	protein coding gene	MP:0000885	ectopic Purkinje cell
TEP1	Moderate	MGI:109583	Pten	phosphatase and tensin homolog	protein coding gene	MP:0000886	abnormal cerebellar granule layer morphology
TEP1	Moderate	MGI:109583	Pten	phosphatase and tensin homolog	protein coding gene	MP:0000889	abnormal cerebellar molecular layer
TEP1	Moderate	MGI:109583	Pten	phosphatase and tensin homolog	protein coding gene	MP:0000897	abnormal midbrain morphology
TEP1	Moderate	MGI:109583	Pten	phosphatase and tensin homolog	protein coding gene	MP:0000913	abnormal brain development
TEP1	Moderate	MGI:109583	Pten	phosphatase and tensin homolog	protein coding gene	MP:0000929	open neural tube
TEP1	Moderate	MGI:109583	Pten	phosphatase and tensin homolog	protein coding gene	MP:0000930	wavy neural tube
TEP1	Moderate	MGI:109583	Pten	phosphatase and tensin homolog	protein coding gene	MP:0000951	sporadic seizures
TEP1	Moderate	MGI:109583	Pten	phosphatase and tensin homolog	protein coding gene	MP:0000953	abnormal oligodendrocyte morphology
TEP1	Moderate	MGI:109583	Pten	phosphatase and tensin homolog	protein coding gene	MP:0001044	abnormal enteric nervous system morphology
TEP1	Moderate	MGI:109583	Pten	phosphatase and tensin homolog	protein coding gene	MP:0001045	abnormal enteric ganglia morphology
TEP1	Moderate	MGI:109583	Pten	phosphatase and tensin homolog	protein coding gene	MP:0001046	abnormal enteric neuron morphology
TEP1	Moderate	MGI:109583	Pten	phosphatase and tensin homolog	protein coding gene	MP:0001065	abnormal trigeminal nerve morphology
TEP1	Moderate	MGI:109583	Pten	phosphatase and tensin homolog	protein coding gene	MP:0001106	abnormal Schwann cell morphology
TEP1	Moderate	MGI:109583	Pten	phosphatase and tensin homolog	protein coding gene	MP:0001120	abnormal uterus morphology
TEP1	Moderate	MGI:109583	Pten	phosphatase and tensin homolog	protein coding gene	MP:0001125	abnormal oocyte morphology
TEP1	Moderate	MGI:109583	Pten	phosphatase and tensin homolog	protein coding gene	MP:0001130	abnormal ovarian folliculogenesis
TEP1	Moderate	MGI:109583	Pten	phosphatase and tensin homolog	protein coding gene	MP:0001131	abnormal ovarian follicle morphology
TEP1	Moderate	MGI:109583	Pten	phosphatase and tensin homolog	protein coding gene	MP:0001133	impaired luteal cell differentiation
TEP1	Moderate	MGI:109583	Pten	phosphatase and tensin homolog	protein coding gene	MP:0001158	abnormal prostate gland morphology
TEP1	Moderate	MGI:109583	Pten	phosphatase and tensin homolog	protein coding gene	MP:0001167	prostate gland epithelial hyperplasia
TEP1	Moderate	MGI:109583	Pten	phosphatase and tensin homolog	protein coding gene	MP:0001168	abnormal prostate gland epithelium morphology
TEP1	Moderate	MGI:109583	Pten	phosphatase and tensin homolog	protein coding gene	MP:0001175	abnormal lung morphology
TEP1	Moderate	MGI:109583	Pten	phosphatase and tensin homolog	protein coding gene	MP:0001176	abnormal lung development
TEP1	Moderate	MGI:109583	Pten	phosphatase and tensin homolog	protein coding gene	MP:0001188	hyperpigmentation
TEP1	Moderate	MGI:109583	Pten	phosphatase and tensin homolog	protein coding gene	MP:0001195	flaky skin
TEP1	Moderate	MGI:109583	Pten	phosphatase and tensin homolog	protein coding gene	MP:0001200	thick skin
TEP1	Moderate	MGI:109583	Pten	phosphatase and tensin homolog	protein coding gene	MP:0001211	wrinkled skin
TEP1	Moderate	MGI:109583	Pten	phosphatase and tensin homolog	protein coding gene	MP:0001212	skin lesions
TEP1	Moderate	MGI:109583	Pten	phosphatase and tensin homolog	protein coding gene	MP:0001216	abnormal epidermal layer morphology
TEP1	Moderate	MGI:109583	Pten	phosphatase and tensin homolog	protein coding gene	MP:0001219	thick epidermis
TEP1	Moderate	MGI:109583	Pten	phosphatase and tensin homolog	protein coding gene	MP:0001222	epidermal hyperplasia
TEP1	Moderate	MGI:109583	Pten	phosphatase and tensin homolog	protein coding gene	MP:0001242	hyperkeratosis
TEP1	Moderate	MGI:109583	Pten	phosphatase and tensin homolog	protein coding gene	MP:0001257	increased body length
[truncated: 3,726 more rows]

## Sheet: Data S8
Supplementary Data 8. Demographic and genomic parameters used in the SLiM simulations.
[truncated: 44 more rows]
